# Supplementary material for: Multi-omics analysis of the Indian ovarian cancer cohort revealed histotype-specific mutation and gene expression patterns
Source: Front Genet. 2023 Apr 6;14:1102114. doi: 10.3389/fgene.2023.1102114 (PMC10117685; doi:10.3389/fgene.2023.1102114)
Supplement: Supplementary file 5 [file Table1.XLSX]

## Sheet: exome_DDR
gene	AA	DD	EE	LL	II	HH	CC	FF	JJ	KK	sum
PMS1	0	0	0	1	1	1	0	0	0	1	4
CHEK2	0	0	0	0	0	1	1	1	0	0	3
EXO1	0	0	0	0	1	0	1	0	0	1	3
RIF1	0	0	0	0	1	0	0	1	0	1	3
TP53	1	0	1	1	0	0	0	0	0	0	3
APLF	0	0	0	0	0	0	0	0	1	1	2
ATM	0	1	0	1	0	0	0	0	0	0	2
BRCA1	0	0	1	1	0	0	0	0	0	0	2
BRCA2	0	1	0	0	0	0	1	0	0	0	2
ERCC3	0	0	0	0	0	0	0	0	1	1	2
ERCC6	0	0	0	0	1	0	0	1	0	0	2
FANCI	0	0	0	0	0	0	1	1	0	0	2
FANCM	0	0	0	0	0	0	0	0	1	1	2
GTF2H1	0	1	0	0	0	0	0	0	1	0	2
MSH2	0	0	0	0	0	0	0	0	1	1	2
MSH3	0	1	0	0	0	1	0	0	0	0	2
POLE	0	1	0	0	0	0	0	0	0	1	2
POLE4	0	0	0	0	0	0	0	1	1	0	2
POLG	0	0	0	1	0	0	0	0	0	1	2
PRKDC	0	0	0	0	0	0	0	1	1	0	2
RAD51D	0	0	0	0	0	0	0	1	0	1	2
TOP3A	0	1	0	0	0	0	0	0	1	0	2
TP53BP1	1	0	0	0	0	0	0	0	0	1	2
ALKBH3	0	0	0	0	0	0	0	0	1	0	1
APEX2	0	0	0	0	0	0	0	1	0	0	1
ATRX	0	0	0	0	0	0	0	0	0	1	1
BARD1	1	0	0	0	0	0	0	0	0	0	1
BRIP1	0	0	0	0	0	0	0	0	0	1	1
DCLRE1A	0	0	0	0	0	0	0	0	1	0	1
DCLRE1C	0	0	0	0	0	0	0	0	0	1	1
DNA2	0	0	0	0	0	0	0	1	0	0	1
ERCC1	0	0	0	0	0	0	0	1	0	0	1
ERCC4	0	0	0	0	0	0	0	0	0	1	1
FANCB	0	1	0	0	0	0	0	0	0	0	1
FANCF	0	0	0	0	0	0	0	0	0	1	1
HERC2	0	0	0	0	0	0	0	0	0	1	1
HFM1	0	0	0	0	0	0	0	0	0	1	1
HLTF	0	0	0	0	0	0	0	0	0	1	1
MLH1	0	0	0	0	0	1	0	0	0	0	1
MLH3	0	0	0	0	0	0	0	1	0	0	1
MNAT1	0	0	0	0	0	0	0	0	0	1	1
NEIL3	0	0	0	0	0	0	0	0	1	0	1
OGG1	0	0	0	0	0	0	0	0	1	0	1
PARP3	0	0	0	1	0	0	0	0	0	0	1
PER1	1	0	0	0	0	0	0	0	0	0	1
PMS2	0	0	0	0	1	0	0	0	0	0	1
POLD3	0	1	0	0	0	0	0	0	0	0	1
POLI	0	0	0	0	0	0	1	0	0	0	1
POLK	1	0	0	0	0	0	0	0	0	0	1
POLQ	0	0	0	0	0	0	0	0	1	0	1
PRIMPOL	0	0	0	0	0	0	0	0	1	0	1
RAD50	0	0	0	0	0	1	0	0	0	0	1
RAD51B	0	0	0	0	0	0	0	1	0	0	1
RAD54B	0	0	0	0	0	0	0	1	0	0	1
RECQL5	0	0	0	0	1	0	0	0	0	0	1
REV3L	0	0	0	0	0	0	0	0	0	1	1
RPA4	0	0	0	0	0	0	0	0	0	1	1
SETMAR	0	0	1	0	0	0	0	0	0	0	1
SLX4	0	0	0	0	0	0	0	1	0	0	1
SMC6	0	0	0	0	0	1	0	0	0	0	1
TDG	0	0	0	0	0	0	0	0	0	1	1
XRCC1	0	0	0	0	0	0	0	1	0	0	1

## Sheet: exome_ONC
gene	AA	DD	EE	LL	II	HH	CC	FF	JJ	KK	sum
ALK	0	1	1	1	0	1	1	1	0	1	7
UBR5	0	1	0	1	0	0	0	1	1	1	5
TRRAP	0	0	1	0	0	0	1	0	1	1	4
TP53	1	0	1	1	0	0	0	0	0	0	3
ZEB1	0	1	0	0	0	0	0	1	0	1	3
AR	0	1	0	0	0	0	0	0	0	1	2
BRD3	0	0	0	0	1	0	0	1	0	0	2
BRD4	0	0	1	0	0	0	0	0	0	1	2
CIC	0	0	0	1	0	0	0	0	1	0	2
CREBBP	0	0	0	0	0	0	0	1	0	1	2
DNMT1	0	0	0	0	0	0	0	1	0	1	2
ESR1	0	0	0	0	0	1	0	0	0	1	2
FGFR1	0	0	0	0	0	1	0	1	0	0	2
GNAS	0	1	0	0	0	1	0	0	0	0	2
JAK1	0	0	0	0	1	0	0	0	1	0	2
KDM6A	0	1	0	1	0	0	0	0	0	0	2
KMT2A	0	1	0	0	0	0	0	0	0	1	2
MALT1	0	1	0	0	0	0	0	0	1	0	2
MAP3K1	0	0	1	0	1	0	0	0	0	0	2
MLLT10	0	1	0	0	0	0	0	0	0	1	2
MN1	0	0	0	0	0	0	1	1	0	0	2
PPP2R1A	1	0	0	0	0	0	0	1	0	0	2
PSIP1	0	0	1	0	0	0	0	0	1	0	2
TET1	0	0	0	0	0	0	0	0	1	1	2
TRIM24	0	0	1	0	0	0	1	0	0	0	2
ABL1	0	0	0	0	0	0	0	0	0	1	1
ACVR1	0	0	0	0	0	0	0	0	0	1	1
AFDN	0	0	0	0	0	0	0	0	0	1	1
AFF3	0	0	0	0	1	0	0	0	0	0	1
ARAF	0	0	0	0	1	0	0	0	0	0	1
ATP1A1	0	0	0	0	0	0	0	0	1	0	1
BCL6	0	1	0	0	0	0	0	0	0	0	1
BIRC6	0	0	0	0	1	0	0	0	0	0	1
BTK	0	0	0	0	0	0	0	0	1	0	1
CACNA1D	0	0	0	0	0	0	0	0	0	1	1
CALR	0	1	0	0	0	0	0	0	0	0	1
CHST11	0	0	0	0	0	0	0	0	0	1	1
CSF1R	0	0	1	0	0	0	0	0	0	0	1
CSF3R	0	0	0	0	0	0	0	0	0	1	1
DDR2	0	0	0	0	0	0	0	0	1	0	1
DDX6	0	0	0	0	0	0	0	0	0	1	1
ETV1	0	0	0	0	0	0	0	1	0	0	1
ETV5	0	0	0	0	0	0	0	1	0	0	1
EZH2	0	0	0	0	0	0	0	0	0	1	1
FCRL4	0	0	0	0	0	0	0	1	0	0	1
FOXL2	0	1	0	0	0	0	0	0	0	0	1
FOXP1	0	1	0	0	0	0	0	0	0	0	1
GATA1	1	0	0	0	0	0	0	0	0	0	1
HIP1	0	0	0	0	0	1	0	0	0	0	1
HOXC11	0	0	0	1	0	0	0	0	0	0	1
HOXC13	0	0	0	0	0	0	0	1	0	0	1
HOXD11	0	0	0	0	1	0	0	0	0	0	1
IKBKB	0	0	0	0	0	0	0	0	0	1	1
IL7R	0	1	0	0	0	0	0	0	0	0	1
IRS4	0	0	0	1	0	0	0	0	0	0	1
JAK3	0	0	0	0	1	0	0	0	0	0	1
KAT6A	0	0	0	0	0	0	0	0	1	0	1
KMT2D	0	0	0	0	0	1	0	0	0	0	1
MACC1	0	0	0	0	0	0	0	0	0	1	1
MAML2	0	0	1	0	0	0	0	0	0	0	1
MAP3K13	0	0	0	0	0	0	0	0	0	1	1
MECOM	0	0	0	0	0	0	0	0	0	1	1
MTOR	0	0	0	0	0	0	0	0	0	1	1
NOTCH1	0	0	0	0	0	0	0	0	1	0	1
NPM1	0	0	0	0	0	0	0	1	0	0	1
NRAS	0	0	0	0	1	0	0	0	0	0	1
NTRK1	0	0	0	0	0	0	0	0	0	1	1
NTRK3	0	0	0	1	0	0	0	0	0	0	1
PDCD1LG2	0	0	0	0	0	0	1	0	0	0	1
PIK3CA	1	0	0	0	0	0	0	0	0	0	1
PIK3R2	0	0	0	0	0	0	0	0	0	1	1
POLQ	0	0	0	0	0	0	0	0	1	0	1
RAF1	0	0	0	0	0	0	0	0	0	1	1
RAP1GDS1	0	0	0	0	0	0	0	0	0	1	1
SALL4	1	0	0	0	0	0	0	0	0	0	1
SF3B1	0	0	0	0	0	0	0	0	0	1	1
SMO	0	0	0	0	1	0	0	0	0	0	1
SND1	0	0	0	0	0	0	0	0	0	1	1
SRSF3	0	0	0	1	0	0	0	0	0	0	1
TCF3	0	0	0	0	0	0	0	0	0	1	1
TNC	0	0	0	1	0	0	0	0	0	0	1
TP63	0	1	0	0	0	0	0	0	0	0	1
WAS	0	1	0	0	0	0	0	0	0	0	1
XPO1	0	0	0	0	0	0	0	0	0	1	1
ZNF521	0	1	0	0	0	0	0	0	0	0	1

## Sheet: exome_TSG
gene	AA	DD	EE	LL	II	HH	CC	FF	JJ	KK	sum
NCOR2	1	1	0	1	0	1	1	1	1	1	8
CIITA	0	0	1	1	1	0	1	1	1	1	7
PTPRB	1	1	1	0	1	0	1	0	0	1	6
SIRPA	1	1	0	1	0	1	0	0	0	1	5
FAT4	1	0	1	0	0	1	0	0	1	0	4
AMER1	1	1	0	0	0	0	0	0	0	1	3
ARID1A	0	0	0	1	1	0	0	1	0	0	3
CHEK2	0	0	0	0	0	1	1	1	0	0	3
KMT2C	0	0	1	1	1	0	0	0	0	0	3
PTCH1	0	1	0	1	0	0	1	0	0	0	3
RPL10	1	0	0	0	1	1	0	0	0	0	3
TNFRSF14	0	0	1	1	0	0	1	0	0	0	3
TP53	1	0	1	1	0	0	0	0	0	0	3
ACVR1B	0	0	0	1	0	0	0	0	0	1	2
APC	0	0	0	0	0	1	0	0	0	1	2
ARID2	0	0	0	1	0	0	0	1	0	0	2
ASXL2	0	1	1	0	0	0	0	0	0	0	2
ATM	0	1	0	1	0	0	0	0	0	0	2
BAZ1A	0	0	0	0	1	1	0	0	0	0	2
BRCA1	0	0	1	1	0	0	0	0	0	0	2
BRCA2	0	1	0	0	0	0	1	0	0	0	2
CDH11	0	0	0	0	0	0	1	1	0	0	2
CIC	0	0	0	1	0	0	0	0	1	0	2
CLTC	0	0	0	0	0	0	0	1	0	1	2
CREBBP	0	0	0	0	0	0	0	1	0	1	2
DNM2	0	0	0	0	1	1	0	0	0	0	2
EIF3E	0	1	0	0	0	0	0	0	1	0	2
ELL	0	0	0	1	1	0	0	0	0	0	2
ERCC3	0	0	0	0	0	0	0	0	1	1	2
ESR1	0	0	0	0	0	1	0	0	0	1	2
JAK1	0	0	0	0	1	0	0	0	1	0	2
KDM6A	0	1	0	1	0	0	0	0	0	0	2
MAP3K1	0	0	1	0	1	0	0	0	0	0	2
MSH2	0	0	0	0	0	0	0	0	1	1	2
POLE	0	1	0	0	0	0	0	0	0	1	2
POLG	0	0	0	1	0	0	0	0	0	1	2
POT1	0	1	0	0	0	0	0	1	0	0	2
PPP2R1A	1	0	0	0	0	0	0	1	0	0	2
PTPN13	0	0	0	0	0	0	0	1	0	1	2
PTPRD	0	0	0	0	1	0	0	0	0	1	2
RANBP2	0	1	0	0	0	0	0	0	0	1	2
ROBO2	0	0	0	0	0	0	0	1	0	1	2
SETD1B	0	0	0	0	1	0	0	0	0	1	2
SPEN	0	0	0	0	1	0	0	1	0	0	2
TET1	0	0	0	0	0	0	0	0	1	1	2
TPM3	0	0	0	0	1	0	0	0	0	1	2
TRIM24	0	0	1	0	0	0	1	0	0	0	2
TSC2	0	0	1	1	0	0	0	0	0	0	2
ACVR2A	0	0	0	0	0	0	0	0	1	0	1
ARID1B	0	0	0	0	0	0	0	0	0	1	1
ATP1A1	0	0	0	0	0	0	0	0	1	0	1
ATRX	0	0	0	0	0	0	0	0	0	1	1
AXIN2	0	0	0	0	0	0	0	0	1	0	1
BARD1	1	0	0	0	0	0	0	0	0	0	1
BRIP1	0	0	0	0	0	0	0	0	0	1	1
BTK	0	0	0	0	0	0	0	0	1	0	1
BUB1B	0	0	0	0	0	0	0	0	0	1	1
CAMTA1	0	0	0	0	0	0	0	0	0	1	1
CASP3	0	0	0	0	0	0	0	0	0	1	1
CASP9	0	1	0	0	0	0	0	0	0	0	1
CBFA2T3	0	0	1	0	0	0	0	0	0	0	1
CBFB	0	1	0	0	0	0	0	0	0	0	1
CBLB	0	0	0	0	0	1	0	0	0	0	1
CCNB1IP1	0	0	0	0	0	0	0	1	0	0	1
CCNC	0	0	0	0	0	0	0	0	1	0	1
CDK12	0	0	1	0	0	0	0	0	0	0	1
CDKN2A	0	0	0	0	1	0	0	0	0	0	1
CLTCL1	1	0	0	0	0	0	0	0	0	0	1
DDX3X	0	0	0	0	0	0	0	0	0	1	1
EP300	0	0	0	0	0	0	0	0	1	0	1
EPS15	0	0	0	0	1	0	0	0	0	0	1
ERCC4	0	0	0	0	0	0	0	0	0	1	1
ETNK1	0	0	0	0	0	0	0	0	0	1	1
EZH2	0	0	0	0	0	0	0	0	0	1	1
FANCF	0	0	0	0	0	0	0	0	0	1	1
FAT1	0	0	0	0	0	0	0	0	0	1	1
FBXO11	0	0	0	0	0	0	0	0	0	1	1
FOXL2	0	1	0	0	0	0	0	0	0	0	1
FUS	0	0	1	0	0	0	0	0	0	0	1
GATA1	1	0	0	0	0	0	0	0	0	0	1
GRIN2A	0	1	0	0	0	0	0	0	0	0	1
IRS4	0	0	0	1	0	0	0	0	0	0	1
KAT6B	0	0	0	0	0	0	0	1	0	0	1
KDM5C	0	0	0	0	0	1	0	0	0	0	1
KMT2D	0	0	0	0	0	1	0	0	0	0	1
KNL1	0	0	0	0	0	0	0	1	0	0	1
LZTR1	0	0	0	0	0	1	0	0	0	0	1
MAP3K13	0	0	0	0	0	0	0	0	0	1	1
MLH1	0	0	0	0	0	1	0	0	0	0	1
NF1	0	0	0	1	0	0	0	0	0	0	1
NOTCH1	0	0	0	0	0	0	0	0	1	0	1
NPM1	0	0	0	0	0	0	0	1	0	0	1
NTRK1	0	0	0	0	0	0	0	0	0	1	1
PER1	1	0	0	0	0	0	0	0	0	0	1
PML	0	0	0	0	0	0	0	0	0	1	1
PMS2	0	0	0	0	1	0	0	0	0	0	1
POLQ	0	0	0	0	0	0	0	0	1	0	1
PTEN	0	0	0	0	0	0	0	0	0	1	1
RAD51B	0	0	0	0	0	0	0	1	0	0	1
RPL5	0	0	0	0	0	0	0	0	0	1	1
SDHAF2	0	0	0	0	0	0	0	0	0	1	1
SETD2	0	0	0	0	0	0	0	0	1	0	1
SFRP4	0	0	0	1	0	0	0	0	0	0	1
SMAD2	0	0	0	0	0	0	0	0	1	0	1
SMARCA4	0	0	0	0	0	0	0	0	0	1	1
STAG1	0	0	0	0	0	1	0	0	0	0	1
TCF3	0	0	0	0	0	0	0	0	0	1	1
TET2	0	0	0	0	0	0	0	1	0	0	1
TP63	0	1	0	0	0	0	0	0	0	0	1
TRIM33	0	0	0	0	0	0	0	1	0	0	1
TSC1	0	0	0	0	0	0	0	0	0	1	1
USP44	0	0	0	0	0	0	0	0	0	1	1
ZFHX3	0	1	0	0	0	0	0	0	0	0	1
ZMYM3	0	0	0	0	0	0	0	0	0	1	1
ZRSR2	0	0	0	0	0	1	0	0	0	0	1

## Sheet: high_deleterios_noRSID_noCOSV
frequency in samples	#CHROM	POS	ID	REF	ALT	QUAL	FILTER	Allele|Consequence|IMPACT|SYMBOL|Gene|Feature_type|Feature|BIOTYPE|EXON|INTRON|HGVSc|HGVSp|cDNA_position|CDS_position|Protein_position|Amino_acids|Codons|Existing_variation|DISTANCE|STRAND|FLAGS|SYMBOL_SOURCE|HGNC_ID|MANE_SELECT|MANE_PLUS_CLINICAL|TSL|APPRIS|SIFT|PolyPhen|AF|CLIN_SIG|SOMATIC|PHENO|PUBMED|MOTIF_NAME|MOTIF_POS|HIGH_INF_POS|MOTIF_SCORE_CHANGE|TRANSCRIPTION_FACTORS">
6	chr17	7674960	.	G	GC	.	.	CSQ=C|frameshift_variant|HIGH|TP53|ENSG00000141510|Transcript|ENST00000269305.9|protein_coding|6/11||||712-713|570-571|190-191|-/X|-/G|||-1||HGNC|HGNC:11998|NM_000546.6||1|P1||||||||||||,C|frameshift_variant|HIGH|TP53|ENSG00000141510|Transcript|ENST00000359597.8|protein_coding|5/9||||570-571|570-571|190-191|-/X|-/G|||-1||HGNC|HGNC:11998|||1|||||||||||||,C|frameshift_variant|HIGH|TP53|ENSG00000141…
3	chr3	121493476	.	AC	AAGCGGCCGC	.	.	CSQ=AGCGGCCGC|splice_donor_variant|HIGH|POLQ|ENSG00000051341|Transcript|ENST00000264233.6|protein_coding||15/29||||||||||-1||HGNC|HGNC:9186|NM_199420.4||1|P1||||||||||||,AGCGGCCGC|upstream_gene_variant|MODIFIER|RPL7AP11|ENSG00000242445|Transcript|ENST00000486538.1|processed_pseudogene|||||||||||633|1||HGNC|HGNC:35242||||||||||||||||,AGCGGCCGC|regulatory_region_variant|MODIFIER|||RegulatoryFeature…
2	chr11	108294984	.	GAA	GA	.	.	CSQ=A|frameshift_variant&NMD_transcript_variant|HIGH|ATM|ENSG00000149311|Transcript|ENST00000278616.9|nonsense_mediated_decay|32/64||||5141-5142|4835-4836|1612|E/X|gAA/gA|||1||HGNC|HGNC:795|||5|||||||||||||,A|frameshift_variant|HIGH|ATM|ENSG00000149311|Transcript|ENST00000452508.6|protein_coding|33/64||||5024-5025|4835-4836|1612|E/X|gAA/gA|||1||HGNC|HGNC:795|||1|P1||||||||||||,A|non_coding_transc…
2	chr11	108294984	.	GA	G	.	.	CSQ=-|frameshift_variant&NMD_transcript_variant|HIGH|ATM|ENSG00000149311|Transcript|ENST00000278616.9|nonsense_mediated_decay|32/64||||5141|4835|1612|E/X|gAa/ga|||1||HGNC|HGNC:795|||5|||||||||||||,-|frameshift_variant|HIGH|ATM|ENSG00000149311|Transcript|ENST00000452508.6|protein_coding|33/64||||5024|4835|1612|E/X|gAa/ga|||1||HGNC|HGNC:795|||1|P1||||||||||||,-|non_coding_transcript_exon_variant|MO…
2	chr11	74640765	.	A	ATGAA	.	.	CSQ=TGAA|frameshift_variant&stop_lost|HIGH|POLD3|ENSG00000077514|Transcript|ENST00000263681.7|protein_coding|12/12||||1477-1478|1400-1401|467|*/YEX|taa/taTGAAa|||1||HGNC|HGNC:20932|NM_006591.3||1|P1||||||||||||,TGAA|intron_variant|MODIFIER|POLD3|ENSG00000077514|Transcript|ENST00000524752.1|protein_coding||4/4||||||||||1|cds_start_NF|HGNC|HGNC:20932|||2|||||||||||||,TGAA|frameshift_variant&stop_lo…
2	chr12	132673660	.	TT	TTACTGT	.	.	CSQ=TACTGT|frameshift_variant|HIGH|POLE|ENSG00000177084|Transcript|ENST00000320574.10|protein_coding|13/49||||1300|1273|425|K/TVX|Aag/ACAGTAag|||-1||HGNC|HGNC:9177|NM_006231.4||1|P1||||||||||||,TACTGT|frameshift_variant|HIGH|POLE|ENSG00000177084|Transcript|ENST00000535270.5|protein_coding|12/48||||1205|1192|398|K/TVX|Aag/ACAGTAag|||-1||HGNC|HGNC:9177|||1|||||||||||||,TACTGT|3_prime_UTR_variant&NM…
2	chr15	43456188	.	A	C	.	.	CSQ=C|stop_gained|HIGH|TP53BP1|ENSG00000067369|Transcript|ENST00000263801.7|protein_coding|12/28||||2658|2405|802|L/*|tTa/tGa|||-1||HGNC|HGNC:11999|||1|||||||||||||,C|stop_gained|HIGH|TP53BP1|ENSG00000067369|Transcript|ENST00000382039.7|protein_coding|12/27||||2482|2420|807|L/*|tTa/tGa|||-1||HGNC|HGNC:11999|||5|||||||||||||,C|stop_gained|HIGH|TP53BP1|ENSG00000067369|Transcript|ENST00000382044.9|p…
2	chr16	13935318	.	T	TCAAAG	.	.	CSQ=CAAAG|frameshift_variant|HIGH|ERCC4|ENSG00000175595|Transcript|ENST00000311895.8|protein_coding|8/11||||1398-1399|1386-1387|462-463|-/QX|-/CAAAG|||1||HGNC|HGNC:3436|NM_005236.3||1|P1||||||||||||,CAAAG|non_coding_transcript_exon_variant|MODIFIER|ERCC4|ENSG00000175595|Transcript|ENST00000389138.7|retained_intron|3/6||||663-664|||||||1||HGNC|HGNC:3436|||2|||||||||||||,CAAAG|upstream_gene_variant…
2	chr16	9829564	.	A	AACTC	.	.	CSQ=ACTC|frameshift_variant|HIGH|GRIN2A|ENSG00000183454|Transcript|ENST00000330684.4|protein_coding|9/13||||2435-2436|1865-1866|622|P/PSX|cct/ccGAGTt|||-1||HGNC|HGNC:4585|NM_001134407.3||1|P1||||||||||||,ACTC|frameshift_variant|HIGH|GRIN2A|ENSG00000183454|Transcript|ENST00000396573.6|protein_coding|10/14||||2175-2176|1865-1866|622|P/PSX|cct/ccGAGTt|||-1||HGNC|HGNC:4585|||1|P1||||||||||||,ACTC|non…
2	chr16	9829565	.	G	GCTCA	.	.	CSQ=CTCA|frameshift_variant|HIGH|GRIN2A|ENSG00000183454|Transcript|ENST00000330684.4|protein_coding|9/13||||2434-2435|1864-1865|622|P/LSX|cct/cTGAGct|||-1||HGNC|HGNC:4585|NM_001134407.3||1|P1||||||||||||,CTCA|frameshift_variant|HIGH|GRIN2A|ENSG00000183454|Transcript|ENST00000396573.6|protein_coding|10/14||||2174-2175|1864-1865|622|P/LSX|cct/cTGAGct|||-1||HGNC|HGNC:4585|||1|P1||||||||||||,CTCA|non…
2	chr17	61799134	.	C	CTAAA	.	.	CSQ=TAAA|frameshift_variant|HIGH|BRIP1|ENSG00000136492|Transcript|ENST00000259008.7|protein_coding|9/20||||1580-1581|1305-1306|435-436|-/FX|-/TTTA|||-1||HGNC|HGNC:20473|NM_032043.3||1|P2||||||||||||,TAAA|frameshift_variant|HIGH|BRIP1|ENSG00000136492|Transcript|ENST00000577598.5|protein_coding|8/18||||1305-1306|1305-1306|435-436|-/FX|-/TTTA|||-1||HGNC|HGNC:20473|||5|A2||||||||||||,TAAA|frameshift_…
2	chr2	127271363	.	G	GAT	.	.	CSQ=AT|frameshift_variant|HIGH|ERCC3|ENSG00000163161|Transcript|ENST00000285398.7|protein_coding|12/15||||1980-1981|1917-1918|639-640|-/X|-/AT|||-1||HGNC|HGNC:3435|NM_000122.2||1|P1||||||||||||,AT|3_prime_UTR_variant&NMD_transcript_variant|MODIFIER|ERCC3|ENSG00000163161|Transcript|ENST00000426778.5|nonsense_mediated_decay|12/15||||2178-2179|||||||-1||HGNC|HGNC:3435|||2|||||||||||||,AT|3_prime_UTR…
2	chr2	25744076	.	G	GTGTTT	.	.	CSQ=TGTTT|stop_gained&frameshift_variant|HIGH|ASXL2|ENSG00000143970|Transcript|ENST00000336112.9|protein_coding|12/12||||2501-2502|2257-2258|753|S/*TX|tct/tAAACAct|||-1||HGNC|HGNC:23805|||1|A2||||||||||||,TGTTT|stop_gained&frameshift_variant|HIGH|ASXL2|ENSG00000143970|Transcript|ENST00000404843.5|protein_coding|9/10||||1918-1919|1480-1481|494|S/*TX|tct/tAAACAct|||-1||HGNC|HGNC:23805|||1|A2|||||||…
2	chr6	151944478	.	CA	CAA	.	.	CSQ=AA|frameshift_variant|HIGH|ESR1|ENSG00000091831|Transcript|ENST00000206249.8|protein_coding|4/8||||1298|1067|356|H/QX|cAc/cAAc|||1||HGNC|HGNC:3467|NM_000125.4||1|P1||||||||||||,AA|frameshift_variant|HIGH|ESR1|ENSG00000091831|Transcript|ENST00000338799.9|protein_coding|5/9||||2527|1067|356|H/QX|cAc/cAAc|||1||HGNC|HGNC:3467|||5|P1||||||||||||,AA|intron_variant|MODIFIER|ESR1|ENSG00000091831|Tran…
2	chr6	152098859	.	GA	GATGCA	.	.	CSQ=ATGCA|frameshift_variant|HIGH|ESR1|ENSG00000091831|Transcript|ENST00000206249.8|protein_coding|8/8||||1913|1682|561|E/DAX|gAg/gATGCAg|||1||HGNC|HGNC:3467|NM_000125.4||1|P1||||||||||||,ATGCA|frameshift_variant|HIGH|ESR1|ENSG00000091831|Transcript|ENST00000338799.9|protein_coding|9/9||||3142|1682|561|E/DAX|gAg/gATGCAg|||1||HGNC|HGNC:3467|||5|P1||||||||||||,ATGCA|frameshift_variant|HIGH|ESR1|ENS…
2	chr7	138460771	.	CAC	CACAGAC	.	.	CSQ=ACAGAC|frameshift_variant|HIGH|TRIM24|ENSG00000122779|Transcript|ENST00000343526.9|protein_coding|1/19||||514-515|224-225|75|H/HRX|cAC/cACAGAC|||1||HGNC|HGNC:11812|NM_015905.3||1|P3||||||||||||,ACAGAC|frameshift_variant|HIGH|TRIM24|ENSG00000122779|Transcript|ENST00000415680.6|protein_coding|1/19||||338-339|224-225|75|H/HRX|cAC/cACAGAC|||1||HGNC|HGNC:11812|||1|A2||||||||||||,ACAGAC|upstream_ge…
2	chr7	138460771	.	C	CACAG	.	.	CSQ=ACAG|frameshift_variant|HIGH|TRIM24|ENSG00000122779|Transcript|ENST00000343526.9|protein_coding|1/19||||513-514|223-224|75|H/HRX|cac/cACAGac|||1||HGNC|HGNC:11812|NM_015905.3||1|P3||||||||||||,ACAG|frameshift_variant|HIGH|TRIM24|ENSG00000122779|Transcript|ENST00000415680.6|protein_coding|1/19||||337-338|223-224|75|H/HRX|cac/cACAGac|||1||HGNC|HGNC:11812|||1|A2||||||||||||,ACAG|upstream_gene_var…
2	chr7	148810355	.	GCT	GCTTTATTACT	.	.	CSQ=CTTTATTACT|frameshift_variant|HIGH|EZH2|ENSG00000106462|Transcript|ENST00000320356.7|protein_coding|17/20||||2140-2141|2005-2006|669|S/SNKX|AGc/AGTAATAAAGc|||-1||HGNC|HGNC:3527|NM_004456.5||1|A1||||||||||||,CTTTATTACT|frameshift_variant|HIGH|EZH2|ENSG00000106462|Transcript|ENST00000350995.6|protein_coding|16/19||||1965-1966|1873-1874|625|S/SNKX|AGc/AGTAATAAAGc|||-1||HGNC|HGNC:3527|||1||||||||…
1	chr10	14936593	.	T	TG	.	.	CSQ=G|intron_variant|MODIFIER|DCLRE1C|ENSG00000152457|Transcript|ENST00000357717.6|protein_coding||3/11||||||||||-1||HGNC|HGNC:17642|||1|||||||||||||,G|splice_region_variant&5_prime_UTR_variant&NMD_transcript_variant|LOW|DCLRE1C|ENSG00000152457|Transcript|ENST00000378241.6|nonsense_mediated_decay|||||940-941|||||||-1||HGNC|HGNC:17642|||5|||||||||||||,G|intron_variant|MODIFIER|DCLRE1C|ENSG00000152…
1	chr10	21713837	.	ACTC	AC	.	.	CSQ=C|frameshift_variant|HIGH|MLLT10|ENSG00000078403|Transcript|ENST00000307729.12|protein_coding|14/23||||2055-2057|1766-1768|589-590|TP/TX|aCTCct/aCct|||1||HGNC|HGNC:16063|NM_001195626.3||1|P1||||||||||||,C|frameshift_variant|HIGH|MLLT10|ENSG00000078403|Transcript|ENST00000377059.7|protein_coding|13/22||||1766-1768|1766-1768|589-590|TP/TX|aCTCct/aCct|||1||HGNC|HGNC:16063|||1|P1||||||||||||,C|fr…
1	chr10	31527023	.	A	AGACCC	.	.	CSQ=GACCC|frameshift_variant|HIGH|ZEB1|ENSG00000148516|Transcript|ENST00000320985.14|protein_coding|9/9||||3244-3245|3134-3135|1045|K/KTX|aaa/aaGACCCa|||1||HGNC|HGNC:11642|||1|A2||||||||||||,GACCC|frameshift_variant|HIGH|ZEB1|ENSG00000148516|Transcript|ENST00000424869.6|protein_coding|9/9||||3156-3157|3137-3138|1046|K/KTX|aaa/aaGACCCa|||1||HGNC|HGNC:11642|NM_001174096.2||5|P4||||||||||||,GACCC|3_…
1	chr11	118786175	.	TT	TTTAAT	.	.	CSQ=TTAAT|non_coding_transcript_exon_variant|MODIFIER|DDX6|ENSG00000110367|Transcript|ENST00000525082.1|retained_intron|2/3||||382|||||||-1||HGNC|HGNC:2747|||2|||||||||||||,TTAAT|frameshift_variant|HIGH|DDX6|ENSG00000110367|Transcript|ENST00000526070.2|protein_coding|2/13||||437|76|26|K/IKX|Aaa/ATTAAaa|||-1||HGNC|HGNC:2747|||1|P1||||||||||||,TTAAT|non_coding_transcript_exon_variant|MODIFIER|DDX6|…
1	chr1	11256165	.	T	TCTCA	.	.	CSQ=CTCA|stop_gained&frameshift_variant|HIGH|MTOR|ENSG00000198793|Transcript|ENST00000361445.9|protein_coding|5/58||||652-653|531-532|177-178|-/*|-/TGAG|||-1||HGNC|HGNC:3942|NM_004958.4||1|P1||||||||||||,CTCA|stop_gained&frameshift_variant&NMD_transcript_variant|HIGH|MTOR|ENSG00000198793|Transcript|ENST00000703118.1|nonsense_mediated_decay|5/57||||615-616|531-532|177-178|-/*|-/TGAG|||-1||HGNC|HGN…
1	chr1	114424696	.	A	AGAATTTGATT	.	.	CSQ=GAATTTGATT|frameshift_variant|HIGH|TRIM33|ENSG00000197323|Transcript|ENST00000358465.7|protein_coding|10/20||||1881-1882|1754-1755|585|F/LIKFX|ttt/ttAATCAAATTCt|||-1||HGNC|HGNC:16290|NM_015906.4||1|P2||||||||||||,GAATTTGATT|frameshift_variant|HIGH|TRIM33|ENSG00000197323|Transcript|ENST00000369543.6|protein_coding|10/19||||1838-1839|1754-1755|585|F/LIKFX|ttt/ttAATCAAATTCt|||-1||HGNC|HGNC:16290…
1	chr11	18352417	.	A	G	.	.	CSQ=G|missense_variant|MODERATE|GTF2H1|ENSG00000110768|Transcript|ENST00000265963.9|protein_coding|11/15||||1420|1231|411|M/V|Atg/Gtg|||1||HGNC|HGNC:4655|NM_005316.4||1|P1|tolerated(0.99)|benign(0.003)||||||||||,G|non_coding_transcript_exon_variant|MODIFIER|GTF2H1|ENSG00000110768|Transcript|ENST00000418116.6|retained_intron|11/14||||1430|||||||1||HGNC|HGNC:4655|||5|||||||||||||,G|missense_variant…
1	chr1	154173170	.	TTAA	TTAAATGAAATAATTAAACTAA	.	.	CSQ=TAAATGAAATAATTAAACTAA|stop_gained&inframe_insertion|HIGH|TPM3|ENSG00000143549|Transcript|ENST00000271850.11|protein_coding|4/9||||446-448|406-408|136|L/LV*LFHL|TTA/TTAGTTTAATTATTTCATTTA|||-1||HGNC|HGNC:12012|||5|||||||||||||,TAAATGAAATAATTAAACTAA|stop_gained&inframe_insertion|HIGH|TPM3|ENSG00000143549|Transcript|ENST00000302206.9|protein_coding|3/8||||233-235|25-27|9|L/LV*LFHL|TTA/TTAGTTTAATT…
1	chr1	154191628	.	C	A	.	.	CSQ=A|intron_variant|MODIFIER|TPM3|ENSG00000143549|Transcript|ENST00000271850.11|protein_coding||1/8||||||||||-1||HGNC|HGNC:12012|||5|||||||||||||,A|intron_variant|MODIFIER|TPM3|ENSG00000143549|Transcript|ENST00000368530.7|protein_coding||1/9||||||||||-1||HGNC|HGNC:12012|||1|||||||||||||,A|downstream_gene_variant|MODIFIER|MIR190B|ENSG00000215938|Transcript|ENST00000401119.3|miRNA|||||||||||2037|-…
1	chr1	15524121	.	TCC	TCCTGCC	.	.	CSQ=CCTGCC|frameshift_variant|HIGH|CASP9|ENSG00000132906|Transcript|ENST00000333868.10|protein_coding|1/9||||93-94|78-79|26-27|WD/WAGX|tgGGac/tgGGCAGGac|||-1||HGNC|HGNC:1511|NM_001229.5||1|P1||||||||||||,CCTGCC|frameshift_variant|HIGH|CASP9|ENSG00000132906|Transcript|ENST00000348549.9|protein_coding|1/5||||225-226|78-79|26-27|WD/WAGX|tgGGac/tgGGCAGGac|||-1||HGNC|HGNC:1511|||1|||||||||||||,CCTGCC|…
1	chr1	15524121	.	T	TCCTG	.	.	CSQ=CCTG|frameshift_variant|HIGH|CASP9|ENSG00000132906|Transcript|ENST00000333868.10|protein_coding|1/9||||94-95|79-80|27|D/AGX|gac/gCAGGac|||-1||HGNC|HGNC:1511|NM_001229.5||1|P1||||||||||||,CCTG|frameshift_variant|HIGH|CASP9|ENSG00000132906|Transcript|ENST00000348549.9|protein_coding|1/5||||226-227|79-80|27|D/AGX|gac/gCAGGac|||-1||HGNC|HGNC:1511|||1|||||||||||||,CCTG|upstream_gene_variant|MODIFI…
1	chr1	15928627	.	CTTT	CTTTGTCTTTTT	.	.	CSQ=TTTGTCTTTTT|frameshift_variant|HIGH|SPEN|ENSG00000065526|Transcript|ENST00000375759.8|protein_coding|11/15||||2749-2751|2388-2390|796-797|TF/TLSFX|acTTTt/acTTTGTCTTTTTt|||1||HGNC|HGNC:17575|NM_015001.3||1|P1||||||||||||,TTTGTCTTTTT|3_prime_UTR_variant&NMD_transcript_variant|MODIFIER|SPEN|ENSG00000065526|Transcript|ENST00000438066.2|nonsense_mediated_decay|11/15||||3864-3866|||||||1||HGNC|HGNC…
1	chr11	61445947	.	A	AGTAGTT	.	.	CSQ=GTAGTT|stop_gained&inframe_insertion|HIGH|SDHAF2|ENSG00000167985|Transcript|ENST00000301761.7|protein_coding|4/4||||400-401|377-378|126|K/K*L|aaa/aaGTAGTTa|||1||HGNC|HGNC:26034|NM_017841.4||1|P1||||||||||||,GTAGTT|3_prime_UTR_variant&NMD_transcript_variant|MODIFIER|SDHAF2|ENSG00000167985|Transcript|ENST00000359614.9|nonsense_mediated_decay|5/5||||497-498|||||||1||HGNC|HGNC:26034|||3||||||||||…
1	chr11	61445948	.	A	ATAGTTA	.	.	CSQ=TAGTTA|stop_gained&inframe_insertion|HIGH|SDHAF2|ENSG00000167985|Transcript|ENST00000301761.7|protein_coding|4/4||||401-402|378-379|126-127|-/*L|-/TAGTTA|||1||HGNC|HGNC:26034|NM_017841.4||1|P1||||||||||||,TAGTTA|3_prime_UTR_variant&NMD_transcript_variant|MODIFIER|SDHAF2|ENSG00000167985|Transcript|ENST00000359614.9|nonsense_mediated_decay|5/5||||498-499|||||||1||HGNC|HGNC:26034|||3||||||||||||…
1	chr11	74625449	.	G	GA	.	.	CSQ=A|frameshift_variant|HIGH|POLD3|ENSG00000077514|Transcript|ENST00000263681.7|protein_coding|8/12||||852-853|775-776|259|E/EX|gaa/gAaa|||1||HGNC|HGNC:20932|NM_006591.3||1|P1||||||||||||,A|upstream_gene_variant|MODIFIER|POLD3|ENSG00000077514|Transcript|ENST00000524752.1|protein_coding|||||||||||54|1|cds_start_NF|HGNC|HGNC:20932|||2|||||||||||||,A|frameshift_variant|HIGH|POLD3|ENSG00000077514|Tr…
1	chr11	96092072	.	T	TTACCATTA	.	.	CSQ=TACCATTA|frameshift_variant|HIGH|MAML2|ENSG00000184384|Transcript|ENST00000524717.6|protein_coding|2/5||||3258-3259|1958-1959|653|Q/HNGX|caa/caTAATGGTAa|||-1||HGNC|HGNC:16259|NM_032427.4||1|P1||||||||||||,TACCATTA|frameshift_variant|HIGH|MAML2|ENSG00000184384|Transcript|ENST00000618849.1|protein_coding|1/4||||1448-1449|1448-1449|483|Q/HNGX|caa/caTAATGGTAa|||-1||HGNC|HGNC:16259|||1||||||||||||…
1	chr11	96092072	.	TT	TTACCATTAT	.	.	CSQ=TACCATTAT|frameshift_variant|HIGH|MAML2|ENSG00000184384|Transcript|ENST00000524717.6|protein_coding|2/5||||3258|1958|653|Q/HNGX|cAa/cATAATGGTAa|||-1||HGNC|HGNC:16259|NM_032427.4||1|P1||||||||||||,TACCATTAT|frameshift_variant|HIGH|MAML2|ENSG00000184384|Transcript|ENST00000618849.1|protein_coding|1/4||||1448|1448|483|Q/HNGX|cAa/cATAATGGTAa|||-1||HGNC|HGNC:16259|||1|||||||||||||,TACCATTAT|upstre…
1	chr12	103985610	.	A	ATAGG	.	.	CSQ=TAGG|stop_gained&frameshift_variant|HIGH|TDG|ENSG00000139372|Transcript|ENST00000266775.13|protein_coding|10/11||||1239-1240|960-961|320-321|-/*|-/TAGG|||1||HGNC|HGNC:11700|||1|||||||||||||,TAGG|downstream_gene_variant|MODIFIER|GLT8D2|ENSG00000120820|Transcript|ENST00000360814.9|protein_coding|||||||||||3376|-1||HGNC|HGNC:24890|NM_001384711.1||1|P1||||||||||||,TAGG|stop_gained&frameshift_vari…
1	chr12	104757258	.	AT	ACATTT	.	.	CSQ=CATTT|frameshift_variant|HIGH|CHST11|ENSG00000171310|Transcript|ENST00000303694.6|protein_coding|3/3||||979|515|172|I/TFX|aTc/aCATTTc|||1||HGNC|HGNC:17422|NM_018413.6||1|P4||||||||||||,CATTT|frameshift_variant|HIGH|CHST11|ENSG00000171310|Transcript|ENST00000549016.1|protein_coding|3/3||||493|395|132|I/TFX|aTc/aCATTTc|||1|cds_end_NF|HGNC|HGNC:17422|||4|||||||||||||,CATTT|frameshift_variant|HIG…
1	chr12	22659116	.	CAT	CATGTTATAT	.	.	CSQ=ATGTTATAT|frameshift_variant|HIGH|ETNK1|ENSG00000139163|Transcript|ENST00000266517.9|protein_coding|3/8||||780-781|520-521|174|I/MLYX|ATt/ATGTTATATt|||1||HGNC|HGNC:24649|NM_018638.5||1|P1||||||||||||,ATGTTATAT|frameshift_variant|HIGH|ETNK1|ENSG00000139163|Transcript|ENST00000538218.2|protein_coding|3/9||||759-760|520-521|174|I/MLYX|ATt/ATGTTATATt|||1||HGNC|HGNC:24649|||1|||||||||||||,ATGTTATA…
1	chr12	45850751	.	A	AT	.	.	CSQ=T|frameshift_variant|HIGH|ARID2|ENSG00000189079|Transcript|ENST00000334344.11|protein_coding|15/21||||2759-2760|2628-2629|876-877|-/X|-/T|||1||HGNC|HGNC:18037|NM_152641.4||1|P1||||||||||||,T|frameshift_variant|HIGH|ARID2|ENSG00000189079|Transcript|ENST00000422737.6|protein_coding|15/20||||2549-2550|2550-2551|850-851|-/X|-/T|||1|cds_start_NF|HGNC|HGNC:18037|||1|||||||||||||,T|frameshift_varian…
1	chr12	45850752	.	AT	ATT	.	.	CSQ=TT|frameshift_variant|HIGH|ARID2|ENSG00000189079|Transcript|ENST00000334344.11|protein_coding|15/21||||2761|2630|877|M/IX|aTg/aTTg|||1||HGNC|HGNC:18037|NM_152641.4||1|P1||||||||||||,TT|frameshift_variant|HIGH|ARID2|ENSG00000189079|Transcript|ENST00000422737.6|protein_coding|15/20||||2551|2552|851|M/IX|aTg/aTTg|||1|cds_start_NF|HGNC|HGNC:18037|||1|||||||||||||,TT|frameshift_variant|HIGH|ARID2|…
1	chr12	53945017	.	C	CAG	.	.	CSQ=AG|frameshift_variant|HIGH|HOXC13|ENSG00000123364|Transcript|ENST00000243056.5|protein_coding|2/2||||830-831|754-755|252|P/QX|ccc/cAGcc|||1||HGNC|HGNC:5125|NM_017410.3||1|P1||||||||||||,AG|regulatory_region_variant|MODIFIER|||RegulatoryFeature|ENSR00000458631|CTCF_binding_site|||||||||||||||||||||||||||||||,AG|regulatory_region_variant|MODIFIER|||RegulatoryFeature|ENSR00000458632|TF_binding_s…
1	chr1	26731160	.	T	TGGGAG	.	.	CSQ=GGGAG|frameshift_variant|HIGH|ARID1A|ENSG00000117713|Transcript|ENST00000324856.13|protein_coding|3/20||||1748-1749|1359-1360|453-454|-/GX|-/GGGAG|||1||HGNC|HGNC:11110|NM_006015.6||1|P3||||||||||||,GGGAG|frameshift_variant|HIGH|ARID1A|ENSG00000117713|Transcript|ENST00000374152.7|protein_coding|2/19||||961-962|210-211|70-71|-/GX|-/GGGAG|||1||HGNC|HGNC:11110|||5|A2||||||||||||,GGGAG|frameshift_…
1	chr12	95533515	.	TAG	TAGTAAAAAG	.	.	CSQ=AGTAAAAAG|frameshift_variant|HIGH|USP44|ENSG00000136014|Transcript|ENST00000258499.8|protein_coding|2/6||||1015-1016|740-741|247|S/SFYX|tCT/tCTTTTTACT|||-1||HGNC|HGNC:20064|NM_032147.5||1|P1||||||||||||,AGTAAAAAG|frameshift_variant|HIGH|USP44|ENSG00000136014|Transcript|ENST00000393091.6|protein_coding|2/6||||884-885|740-741|247|S/SFYX|tCT/tCTTTTTACT|||-1||HGNC|HGNC:20064|||1|P1||||||||||||,AG…
1	chr14	20311555	.	TT	TTAT	.	.	CSQ=TAT|frameshift_variant|HIGH|CCNB1IP1|ENSG00000100814|Transcript|ENST00000353689.8|protein_coding|6/6||||1117|828|276|R/RX|agA/agATA|||-1||HGNC|HGNC:19437|||5|P1||||||||||||,TAT|frameshift_variant|HIGH|CCNB1IP1|ENSG00000100814|Transcript|ENST00000358932.9|protein_coding|7/7||||1284|828|276|R/RX|agA/agATA|||-1||HGNC|HGNC:19437|NM_021178.5||1|P1||||||||||||,TAT|frameshift_variant|HIGH|CCNB1IP1|E…
1	chr14	45137243	.	T	C	.	.	CSQ=C|upstream_gene_variant|MODIFIER|FKBP3|ENSG00000100442|Transcript|ENST00000216330.7|protein_coding|||||||||||1924|-1||HGNC|HGNC:3719|||1|P1||||||||||||,C|splice_donor_variant|HIGH|FANCM|ENSG00000187790|Transcript|ENST00000267430.10|protein_coding||2/22||||||||||1||HGNC|HGNC:23168|NM_020937.4||1|P1||||||||||||,C|upstream_gene_variant|MODIFIER|FKBP3|ENSG00000100442|Transcript|ENST00000396062.4|…
1	chr15	28201466	.	T	TAG	.	.	CSQ=AG|frameshift_variant|HIGH|HERC2|ENSG00000128731|Transcript|ENST00000261609.13|protein_coding|48/93||||7841-7842|7705-7706|2569|E/AX|gag/gCTag|||-1||HGNC|HGNC:4868|NM_004667.6||1|P1||||||||||||,AG|non_coding_transcript_exon_variant|MODIFIER|HERC2|ENSG00000128731|Transcript|ENST00000567869.1|retained_intron|3/10||||1815-1816|||||||-1||HGNC|HGNC:4868|||2|||||||||||||
1	chr15	40161237	.	A	AT	.	.	CSQ=T|frameshift_variant|HIGH|BUB1B|ENSG00000156970|Transcript|ENST00000287598.11|protein_coding|1/23||||169-170|17-18|6|K/NX|aag/aaTg|||1||HGNC|HGNC:1149|NM_001211.6||1|P1||||||||||||,T|frameshift_variant|HIGH|BUB1B|ENSG00000156970|Transcript|ENST00000412359.7|protein_coding|1/23||||171-172|17-18|6|K/NX|aag/aaTg|||1||HGNC|HGNC:1149|||2|||||||||||||,T|frameshift_variant&NMD_transcript_variant|HIG…
1	chr15	43481020	.	A	AAGAAG	.	.	CSQ=AGAAG|frameshift_variant&splice_region_variant|HIGH|TP53BP1|ENSG00000067369|Transcript|ENST00000263801.7|protein_coding|5/28||||611-612|358-359|120|V/ASX|gtt/gCTTCTtt|||-1||HGNC|HGNC:11999|||1|||||||||||||,AGAAG|frameshift_variant&splice_region_variant|HIGH|TP53BP1|ENSG00000067369|Transcript|ENST00000382039.7|protein_coding|5/27||||435-436|373-374|125|V/ASX|gtt/gCTTCTtt|||-1||HGNC|HGNC:11999|…
1	chr15	74023261	.	CTG	CTGTG	.	.	CSQ=TGTG|frameshift_variant|HIGH|PML|ENSG00000140464|Transcript|ENST00000268058.8|protein_coding|3/9||||1134-1135|1037-1038|346|L/LX|cTG/cTGTG|||1||HGNC|HGNC:9113|NM_033238.3||1|P1||||||||||||,TGTG|frameshift_variant|HIGH|PML|ENSG00000140464|Transcript|ENST00000268059.10|protein_coding|3/8||||1133-1134|1037-1038|346|L/LX|cTG/cTGTG|||1||HGNC|HGNC:9113|||1|||||||||||||,TGTG|frameshift_variant|HIGH|…
1	chr15	87979425	.	C	A	.	.	CSQ=A|stop_gained|HIGH|NTRK3|ENSG00000140538|Transcript|ENST00000317501.8|protein_coding|16/16||||2039|1759|587|G/*|Gga/Tga|||-1||HGNC|HGNC:8033|||1|||||||||||||,A|intron_variant|MODIFIER|NTRK3|ENSG00000140538|Transcript|ENST00000357724.6|protein_coding||13/18||||||||||-1||HGNC|HGNC:8033|||5|||||||||||||,A|intron_variant|MODIFIER|NTRK3|ENSG00000140538|Transcript|ENST00000394480.6|protein_coding||…
1	chr15	89305359	.	A	AG	.	.	CSQ=G|frameshift_variant|HIGH|FANCI|ENSG00000140525|Transcript|ENST00000300027.12|protein_coding|29/37||||3129-3130|3025-3026|1009|T/SX|aca/aGca|||1||HGNC|HGNC:25568|||5|||||||||||||,G|frameshift_variant|HIGH|FANCI|ENSG00000140525|Transcript|ENST00000310775.12|protein_coding|30/38||||3279-3280|3205-3206|1069|T/SX|aca/aGca|||1||HGNC|HGNC:25568|NM_001113378.2||1|P1||||||||||||,G|frameshift_variant&…
1	chr17	59661637	.	A	ATTCC	.	.	CSQ=TTCC|frameshift_variant|HIGH|CLTC|ENSG00000141367|Transcript|ENST00000269122.8|protein_coding|8/32||||1599-1600|1362-1363|454-455|-/FX|-/TTCC|||1||HGNC|HGNC:2092|NM_004859.4||1|P2||||||||||||,TTCC|frameshift_variant|HIGH|CLTC|ENSG00000141367|Transcript|ENST00000393043.5|protein_coding|8/31||||1636-1637|1362-1363|454-455|-/FX|-/TTCC|||1||HGNC|HGNC:2092|||1|||||||||||||,TTCC|upstream_gene_varia…
1	chr17	59682423	.	CAA	CAAA	.	.	CSQ=AAA|frameshift_variant|HIGH|CLTC|ENSG00000141367|Transcript|ENST00000269122.8|protein_coding|22/32||||3833-3834|3596-3597|1199|Q/QX|cAA/cAAA|||1||HGNC|HGNC:2092|NM_004859.4||1|P2||||||||||||,AAA|frameshift_variant|HIGH|CLTC|ENSG00000141367|Transcript|ENST00000393043.5|protein_coding|22/31||||3870-3871|3596-3597|1199|Q/QX|cAA/cAAA|||1||HGNC|HGNC:2092|||1|||||||||||||,AAA|frameshift_variant|HIG…
1	chr1	7751309	.	C	CTTTTT	.	.	CSQ=TTTTT|frameshift_variant|HIGH|CAMTA1|ENSG00000171735|Transcript|ENST00000303635.12|protein_coding|20/23||||4877-4878|4800-4801|1600-1601|-/FX|-/TTTTT|||1||HGNC|HGNC:18806|NM_015215.4||1|P3||||||||||||,TTTTT|frameshift_variant|HIGH|CAMTA1|ENSG00000171735|Transcript|ENST00000476864.2|protein_coding|20/22||||4474-4475|4461-4462|1487-1488|-/FX|-/TTTTT|||1||HGNC|HGNC:18806|||1|A2||||||||||||,TTTTT…
1	chr17	75660954	.	C	A	.	.	CSQ=A|splice_donor_variant|HIGH|RECQL5|ENSG00000108469|Transcript|ENST00000317905.10|protein_coding||6/19||||||||||-1||HGNC|HGNC:9950|NM_004259.7||1|P1||||||||||||,A|splice_donor_variant|HIGH|RECQL5|ENSG00000108469|Transcript|ENST00000340830.9|protein_coding||6/8||||||||||-1||HGNC|HGNC:9950|||1|||||||||||||,A|splice_donor_variant|HIGH|RECQL5|ENSG00000108469|Transcript|ENST00000420326.6|protein_co…
1	chr19	10987908	.	C	CTGTAATT	.	.	CSQ=TGTAATT|stop_gained&frameshift_variant|HIGH|SMARCA4|ENSG00000127616|Transcript|ENST00000344626.10|protein_coding|6/35||||1278-1279|1102-1103|368|Q/L*LX|cag/cTGTAATTag|||1||HGNC|HGNC:11100|NM_003072.5||1|P2||||||||||||,TGTAATT|stop_gained&frameshift_variant|HIGH|SMARCA4|ENSG00000127616|Transcript|ENST00000429416.8|protein_coding|7/36||||1383-1384|1102-1103|368|Q/L*LX|cag/cTGTAATTag|||1||HGNC|H…
1	chr19	11021805	.	G	GTTCCAAC	.	.	CSQ=TTCCAAC|frameshift_variant|HIGH|SMARCA4|ENSG00000127616|Transcript|ENST00000344626.10|protein_coding|19/35||||2873-2874|2697-2698|899-900|-/FQX|-/TTCCAAC|||1||HGNC|HGNC:11100|NM_003072.5||1|P2||||||||||||,TTCCAAC|frameshift_variant|HIGH|SMARCA4|ENSG00000127616|Transcript|ENST00000429416.8|protein_coding|20/36||||2978-2979|2697-2698|899-900|-/FQX|-/TTCCAAC|||1||HGNC|HGNC:11100|||2|P2||||||||||…
1	chr19	15256099	.	CTTT	CTTTGTTTGTTT	.	.	CSQ=TTTGTTTGTTT|frameshift_variant|HIGH|BRD4|ENSG00000141867|Transcript|ENST00000263377.6|protein_coding|9/20||||1935-1937|1713-1715|571-572|KK/KNKQX|aaAAAg/aaAAACAAACAAAg|||-1||HGNC|HGNC:13575|||1|P1||||||||||||,TTTGTTTGTTT|frameshift_variant|HIGH|BRD4|ENSG00000141867|Transcript|ENST00000360016.9|protein_coding|9/12||||2003-2005|1713-1715|571-572|KK/KNKQX|aaAAAg/aaAAACAAACAAAg|||-1||HGNC|HGNC:13…
1	chr1	92840595	.	T	TGA	.	.	CSQ=GA|downstream_gene_variant|MODIFIER|RPL5|ENSG00000122406|Transcript|ENST00000315741.5|protein_coding|||||||||||3126|1|cds_end_NF|HGNC|HGNC:10360|||5|||||||||||||,GA|downstream_gene_variant|MODIFIER|DIPK1A|ENSG00000154511|Transcript|ENST00000370310.5|protein_coding|||||||||||1571|-1||HGNC|HGNC:32213|NM_001006605.5||2|P1||||||||||||,GA|frameshift_variant|HIGH|RPL5|ENSG00000122406|Transcript|ENS…
1	chr19	45414036	.	T	A	.	.	CSQ=A|splice_acceptor_variant|HIGH|ERCC1|ENSG00000012061|Transcript|ENST00000013807.9|protein_coding||6/7||||||||||-1||HGNC|HGNC:3433|||1|||||||||||||,A|splice_acceptor_variant|HIGH|ERCC1|ENSG00000012061|Transcript|ENST00000300853.8|protein_coding||7/9||||||||||-1||HGNC|HGNC:3433|NM_001983.4||1|P1||||||||||||,A|downstream_gene_variant|MODIFIER|POLR1G|ENSG00000117877|Transcript|ENST00000309424.8|p…
1	chr2	100008934	.	T	A	.	.	CSQ=A|splice_acceptor_variant|HIGH|AFF3|ENSG00000144218|Transcript|ENST00000317233.8|protein_coding||3/23||||||||||-1||HGNC|HGNC:6473|||5|P4||||||||||||,A|splice_acceptor_variant|HIGH|AFF3|ENSG00000144218|Transcript|ENST00000409236.6|protein_coding||2/22||||||||||-1||HGNC|HGNC:6473|||5|P4||||||||||||,A|splice_acceptor_variant|HIGH|AFF3|ENSG00000144218|Transcript|ENST00000409579.5|protein_coding||…
1	chr2	108766083	.	A	AGTAAAAGT	.	.	CSQ=GTAAAAGT|frameshift_variant|HIGH|RANBP2|ENSG00000153201|Transcript|ENST00000283195.11|protein_coding|20/29||||5669-5670|5544-5545|1848-1849|-/VKX|-/GTAAAAGT|||1||HGNC|HGNC:9848|NM_006267.5||1|P1||||||||||||,GTAAAAGT|intron_variant|MODIFIER|RANBP2|ENSG00000153201|Transcript|ENST00000697737.1|protein_coding||18/26||||||||||1||HGNC|HGNC:9848||||||||||||||||,GTAAAAGT|intron_variant|MODIFIER|RANBP…
1	chr2	17703198	.	CCTC	CC	.	.	CSQ=C|frameshift_variant|HIGH|SMC6|ENSG00000163029|Transcript|ENST00000351948.8|protein_coding|18/27||||2308-2310|2098-2100|700|E/X|GAG/G|||-1||HGNC|HGNC:20466|||1|P1||||||||||||,C|frameshift_variant|HIGH|SMC6|ENSG00000163029|Transcript|ENST00000402989.5|protein_coding|21/30||||2499-2501|2098-2100|700|E/X|GAG/G|||-1||HGNC|HGNC:20466|||2|P1||||||||||||,C|downstream_gene_variant|MODIFIER|SMC6|ENSG0…
1	chr2	189818087	.	A	ACATGT	.	.	CSQ=CATGT|3_prime_UTR_variant&NMD_transcript_variant|MODIFIER|PMS1|ENSG00000064933|Transcript|ENST00000342075.8|nonsense_mediated_decay|4/12||||511-512|||||||1||HGNC|HGNC:9121|||2|||||||||||||,CATGT|upstream_gene_variant|MODIFIER|PMS1|ENSG00000064933|Transcript|ENST00000409593.5|protein_coding|||||||||||39|1|cds_start_NF|HGNC|HGNC:9121|||1|||||||||||||,CATGT|frameshift_variant|HIGH|PMS1|ENSG00000…
1	chr2	189854069	.	TA	TAAA	.	.	CSQ=AAA|3_prime_UTR_variant&NMD_transcript_variant|MODIFIER|PMS1|ENSG00000064933|Transcript|ENST00000342075.8|nonsense_mediated_decay|7/12||||976|||||||1||HGNC|HGNC:9121|||2|||||||||||||,AAA|frameshift_variant|HIGH|PMS1|ENSG00000064933|Transcript|ENST00000409593.5|protein_coding|3/7||||309|309|103|L/LX|ttA/ttAAA|||1|cds_start_NF|HGNC|HGNC:9121|||1|||||||||||||,AAA|frameshift_variant|HIGH|PMS1|ENS…
1	chr2	197401523	.	CAC	CACATCTTAC	.	.	CSQ=ACATCTTAC|splice_acceptor_variant&frameshift_variant&splice_polypyrimidine_tract_variant&intron_variant|HIGH|SF3B1|ENSG00000115524|Transcript|ENST00000335508.11|protein_coding|17/25||||2400-2401|2371-2372|791|V/VRCX|GTg/GTAAGATGTg|||-1||HGNC|HGNC:10768|NM_012433.4||1|P1||||||||||||,ACATCTTAC|upstream_gene_variant|MODIFIER||ENSG00000202434|Transcript|ENST00000365564.1|snoRNA|||||||||||3193|1||…
1	chr2	47818815	.	T	TA	.	.	CSQ=A|frameshift_variant|HIGH|FBXO11|ENSG00000138081|Transcript|ENST00000402508.5|protein_coding|16/23||||1831-1832|1717-1718|573|D/VX|gat/gTat|||-1||HGNC|HGNC:13590|||1|P1||||||||||||,A|frameshift_variant|HIGH|FBXO11|ENSG00000138081|Transcript|ENST00000403359.8|protein_coding|16/23||||2747-2748|1969-1970|657|D/VX|gat/gTat|||-1||HGNC|HGNC:13590|NM_001190274.2||1|||||||||||||,A|upstream_gene_varia…
1	chr3	186080029	.	CT	CTTCCTT	.	.	CSQ=TTCCTT|frameshift_variant|HIGH|ETV5|ENSG00000244405|Transcript|ENST00000306376.10|protein_coding|7/13||||661|437|146|Q/QGX|cAg/cAAGGAAg|||-1||HGNC|HGNC:3494|NM_004454.3||1|P1||||||||||||,TTCCTT|downstream_gene_variant|MODIFIER|ETV5|ENSG00000244405|Transcript|ENST00000413301.5|protein_coding|||||||||||40|-1|cds_end_NF|HGNC|HGNC:3494|||4|||||||||||||,TTCCTT|downstream_gene_variant|MODIFIER|ETV5…
1	chr3	77588762	.	G	GTCTTAGCTGG	.	.	CSQ=TCTTAGCTGG|frameshift_variant|HIGH|ROBO2|ENSG00000185008|Transcript|ENST00000332191.13|protein_coding|18/28||||2580-2581|2524-2525|842|E/VLAGX|gaa/gTCTTAGCTGGaa|||1||HGNC|HGNC:10250|||5|A1||||||||||||,TCTTAGCTGG|frameshift_variant|HIGH|ROBO2|ENSG00000185008|Transcript|ENST00000461745.5|protein_coding|17/26||||3412-3413|2512-2513|838|E/VLAGX|gaa/gTCTTAGCTGGaa|||1||HGNC|HGNC:10250|||1|P3|||||||…
1	chr3	77617540	.	ATTG	ATTGTTTTG	.	.	CSQ=TTGTTTTG|frameshift_variant|HIGH|ROBO2|ENSG00000185008|Transcript|ENST00000332191.13|protein_coding|23/28||||3390-3392|3334-3336|1112|L/LFX|TTG/TTGTTTTG|||1||HGNC|HGNC:10250|||5|A1||||||||||||,TTGTTTTG|frameshift_variant|HIGH|ROBO2|ENSG00000185008|Transcript|ENST00000461745.5|protein_coding|22/26||||4222-4224|3322-3324|1108|L/LFX|TTG/TTGTTTTG|||1||HGNC|HGNC:10250|||1|P3||||||||||||,TTGTTTTG|n…
1	chr4	105243689	.	GTCTCT	GTCT	.	.	CSQ=TCT|3_prime_UTR_variant&NMD_transcript_variant|MODIFIER|TET2|ENSG00000168769|Transcript|ENST00000265149.9|nonsense_mediated_decay|5/10||||4010-4014|||||||1||HGNC|HGNC:25941|||5|||||||||||||,TCT|downstream_gene_variant|MODIFIER|TET2|ENSG00000168769|Transcript|ENST00000305737.6|protein_coding|||||||||||919|1||HGNC|HGNC:25941|||1|||||||||||||,TCT|frameshift_variant|HIGH|TET2|ENSG00000168769|Tran…
1	chr4	125450506	.	AT	ATGT	.	.	CSQ=TGT|frameshift_variant|HIGH|FAT4|ENSG00000196159|Transcript|ENST00000335110.5|protein_coding|9/15||||4385|4385|1462|I/MX|aTt/aTGTt|||1||HGNC|HGNC:23109|||1|||||||||||||,TGT|frameshift_variant|HIGH|FAT4|ENSG00000196159|Transcript|ENST00000394329.9|protein_coding|10/18||||10532|9497|3166|I/MX|aTt/aTGTt|||1||HGNC|HGNC:23109|NM_001291303.3||5|P1||||||||||||,TGT|downstream_gene_variant|MODIFIER|FA…
1	chr4	184685634	.	A	AGCTAC	.	.	CSQ=GCTAC|frameshift_variant|HIGH|PRIMPOL|ENSG00000164306|Transcript|ENST00000314970.11|protein_coding|11/14||||1553-1554|1245-1246|415-416|-/AX|-/GCTAC|||1||HGNC|HGNC:26575|NM_152683.4||1|P4||||||||||||,GCTAC|frameshift_variant|HIGH|PRIMPOL|ENSG00000164306|Transcript|ENST00000503752.5|protein_coding|11/14||||1593-1594|1245-1246|415-416|-/AX|-/GCTAC|||1||HGNC|HGNC:26575|||5|P4||||||||||||,GCTAC|f…
1	chr6	167915178	.	G	GTATCATAAAG	.	.	CSQ=TATCATAAAG|frameshift_variant|HIGH|AFDN|ENSG00000130396|Transcript|ENST00000344191.8|protein_coding|18/31||||2461-2462|2289-2290|763-764|-/YHKX|-/TATCATAAAG|||1||HGNC|HGNC:7137|||5|||||||||||||,TATCATAAAG|frameshift_variant|HIGH|AFDN|ENSG00000130396|Transcript|ENST00000351017.9|protein_coding|18/33||||2437-2438|2265-2266|755-756|-/YHKX|-/TATCATAAAG|||1||HGNC|HGNC:7137|||5|A2||||||||||||,TATCA…
1	chr7	124835280	.	C	CGTTATTTA	.	.	CSQ=GTTATTTA|stop_gained&frameshift_variant&splice_region_variant|HIGH|POT1|ENSG00000128513|Transcript|ENST00000357628.8|protein_coding|15/19||||1946-1947|1503-1504|501-502|-/*IX|-/TAAATAAC|||-1||HGNC|HGNC:17284|NM_015450.3||2|P1||||||||||||,GTTATTTA|stop_gained&frameshift_variant&splice_region_variant|HIGH|POT1|ENSG00000128513|Transcript|ENST00000393329.5|protein_coding|14/18||||1973-1974|1110-1…
1	chr7	127701262	.	C	CTGATAT	.	.	CSQ=TGATAT|stop_gained&inframe_insertion|HIGH|SND1|ENSG00000197157|Transcript|ENST00000354725.8|protein_coding|5/24||||708-709|528-529|176-177|-/*Y|-/TGATAT|||1||HGNC|HGNC:30646|NM_014390.4||1|P1||||||||||||,TGATAT|downstream_gene_variant|MODIFIER|SND1|ENSG00000197157|Transcript|ENST00000461056.5|protein_coding_CDS_not_defined|||||||||||2325|1||HGNC|HGNC:30646|||4|||||||||||||,TGATAT|downstream_g…
1	chr7	152151558	.	TA	TAAA	.	.	CSQ=AAA|frameshift_variant|HIGH|KMT2C|ENSG00000055609|Transcript|ENST00000262189.11|protein_coding|50/59||||12766|12549|4183|S/SX|tcT/tcTTT|||-1||HGNC|HGNC:13726|NM_170606.3||1|P2||||||||||||,AAA|frameshift_variant|HIGH|KMT2C|ENSG00000055609|Transcript|ENST00000360104.8|protein_coding|23/31||||8336|8337|2779|S/SX|tcT/tcTTT|||-1|cds_start_NF|HGNC|HGNC:13726|||1|||||||||||||,AAA|frameshift_variant|…
1	chr7	152151558	.	T	TAA	.	.	CSQ=AA|frameshift_variant|HIGH|KMT2C|ENSG00000055609|Transcript|ENST00000262189.11|protein_coding|50/59||||12766-12767|12549-12550|4183-4184|-/X|-/TT|||-1||HGNC|HGNC:13726|NM_170606.3||1|P2||||||||||||,AA|frameshift_variant|HIGH|KMT2C|ENSG00000055609|Transcript|ENST00000360104.8|protein_coding|23/31||||8336-8337|8337-8338|2779-2780|-/X|-/TT|||-1|cds_start_NF|HGNC|HGNC:13726|||1|||||||||||||,AA|fr…
1	chr7	20158872	.	CT	CTAT	.	.	CSQ=TAT|frameshift_variant|HIGH|MACC1|ENSG00000183742|Transcript|ENST00000332878.8|protein_coding|3/5||||1602|1488|496|P/PX|ccA/ccATA|||-1||HGNC|HGNC:30215|||1|P1||||||||||||,TAT|frameshift_variant|HIGH|MACC1|ENSG00000183742|Transcript|ENST00000400331.10|protein_coding|5/7||||1791|1488|496|P/PX|ccA/ccATA|||-1||HGNC|HGNC:30215|NM_182762.4||2|P1||||||||||||,TAT|frameshift_variant|HIGH|MACC1|ENSG000…
1	chr7	98908740	.	C	G	.	.	CSQ=G|stop_gained|HIGH|TRRAP|ENSG00000196367|Transcript|ENST00000355540.7|protein_coding|14/71||||1337|1128|376|Y/*|taC/taG|||1||HGNC|HGNC:12347|||1|A2||||||||||||,G|stop_gained|HIGH|TRRAP|ENSG00000196367|Transcript|ENST00000359863.8|protein_coding|14/72||||1337|1128|376|Y/*|taC/taG|||1||HGNC|HGNC:12347|||1|A2||||||||||||,G|stop_gained|HIGH|TRRAP|ENSG00000196367|Transcript|ENST00000446306.8|prote…
1	chr7	98908741	.	AG	AGTG	.	.	CSQ=GTG|frameshift_variant|HIGH|TRRAP|ENSG00000196367|Transcript|ENST00000355540.7|protein_coding|14/71||||1339|1130|377|S/SX|aGc/aGTGc|||1||HGNC|HGNC:12347|||1|A2||||||||||||,GTG|frameshift_variant|HIGH|TRRAP|ENSG00000196367|Transcript|ENST00000359863.8|protein_coding|14/72||||1339|1130|377|S/SX|aGc/aGTGc|||1||HGNC|HGNC:12347|||1|A2||||||||||||,GTG|frameshift_variant|HIGH|TRRAP|ENSG00000196367|T…
1	chr8	102264486	.	C	CTT	.	.	CSQ=TT|frameshift_variant|HIGH|UBR5|ENSG00000104517|Transcript|ENST00000220959.8|protein_coding|54/59||||8125-8126|7670-7671|2557|L/LX|ttg/ttAAg|||-1||HGNC|HGNC:16806|||1|A1||||||||||||,TT|upstream_gene_variant|MODIFIER|UBR5|ENSG00000104517|Transcript|ENST00000517465.1|retained_intron|||||||||||2500|-1||HGNC|HGNC:16806|||2|||||||||||||,TT|frameshift_variant|HIGH|UBR5|ENSG00000104517|Transcript|EN…
1	chr8	102285276	.	A	AAC	.	.	CSQ=AC|frameshift_variant|HIGH|UBR5|ENSG00000104517|Transcript|ENST00000220959.8|protein_coding|40/59||||6001-6002|5546-5547|1849|T/TX|act/acGTt|||-1||HGNC|HGNC:16806|||1|A1||||||||||||,AC|downstream_gene_variant|MODIFIER|UBR5|ENSG00000104517|Transcript|ENST00000519528.1|protein_coding_CDS_not_defined|||||||||||2228|-1||HGNC|HGNC:16806|||3|||||||||||||,AC|frameshift_variant|HIGH|UBR5|ENSG00000104…
1	chr8	108229086	.	T	TAGG	.	.	CSQ=AGG|stop_gained&protein_altering_variant|HIGH|EIF3E|ENSG00000104408|Transcript|ENST00000220849.10|protein_coding|6/13||||595-596|580-581|194|E/A*|gag/gCCTag|||-1||HGNC|HGNC:3277|NM_001568.3||1|P1||||||||||||,AGG|3_prime_UTR_variant&NMD_transcript_variant|MODIFIER|EIF3E|ENSG00000104408|Transcript|ENST00000518100.6|nonsense_mediated_decay|7/14||||829-830|||||||-1||HGNC|HGNC:3277|||5||||||||||||…
1	chr8	38427965	.	TTTT	TTTTTTAAGTAATACTTT	.	.	CSQ=TTTTTAAGTAATACTTT|frameshift_variant|HIGH|FGFR1|ENSG00000077782|Transcript|ENST00000326324.10|protein_coding|4/17||||1025-1027|301-303|101|K/KVLLKX|AAA/AAAGTATTACTTAAAAA|||-1||HGNC|HGNC:3688|||1|||||||||||||,TTTTTAAGTAATACTTT|frameshift_variant|HIGH|FGFR1|ENSG00000077782|Transcript|ENST00000335922.9|protein_coding|6/19||||1371-1373|550-552|184|K/KVLLKX|AAA/AAAGTATTACTTAAAAA|||-1||HGNC|HGNC:36…
1	chr9	130863021	.	GT	GTTGAAT	.	.	CSQ=TTGAAT|frameshift_variant|HIGH|ABL1|ENSG00000097007|Transcript|ENST00000318560.6|protein_coding|4/11||||1002|809|270|V/VEX|gTg/gTTGAATg|||1||HGNC|HGNC:76|NM_005157.6||1|||||||||||||,TTGAAT|frameshift_variant|HIGH|ABL1|ENSG00000097007|Transcript|ENST00000372348.9|protein_coding|4/11||||2143|866|289|V/VEX|gTg/gTTGAATg|||1||HGNC|HGNC:76|||1|P1||||||||||||
1	chr9	132896417	.	CA	CATGAA	.	.	CSQ=ATGAA|frameshift_variant|HIGH|TSC1|ENSG00000165699|Transcript|ENST00000298552.9|protein_coding|23/23||||3529|3312|1104|C/CSX|tgT/tgTTCAT|||-1||HGNC|HGNC:12362|NM_000368.5||1|P4||||||||||||,ATGAA|frameshift_variant|HIGH|TSC1|ENSG00000165699|Transcript|ENST00000440111.6|protein_coding|21/21||||3395|3312|1104|C/CSX|tgT/tgTTCAT|||-1||HGNC|HGNC:12362|||1|P4||||||||||||,ATGAA|frameshift_variant|HIG…
1	chrX	67643297	.	A	ATT	.	.	CSQ=TT|frameshift_variant|HIGH|AR|ENSG00000169083|Transcript|ENST00000374690.9|protein_coding|2/8||||2784-2785|1658-1659|553|Y/YX|tac/taTTc|CI962561||1||HGNC|HGNC:644|NM_000044.6||1|P1||||||1||||||,TT|3_prime_UTR_variant&NMD_transcript_variant|MODIFIER|AR|ENSG00000169083|Transcript|ENST00000396043.3|nonsense_mediated_decay|3/9||||285-286|||||CI962561||1||HGNC|HGNC:644|||1|||||||1||||||,TT|framesh…

## Sheet: moderate_deleterious_noRSID_noC
frequency in samples	#CHROM	POS	ID	REF	ALT	QUAL	FILTER	Allele|Consequence|IMPACT|SYMBOL|Gene|Feature_type|Feature|BIOTYPE|EXON|INTRON|HGVSc|HGVSp|cDNA_position|CDS_position|Protein_position|Amino_acids|Codons|Existing_variation|DISTANCE|STRAND|FLAGS|SYMBOL_SOURCE|HGNC_ID|MANE_SELECT|MANE_PLUS_CLINICAL|TSL|APPRIS|SIFT|PolyPhen|AF|CLIN_SIG|SOMATIC|PHENO|PUBMED|MOTIF_NAME|MOTIF_POS|HIGH_INF_POS|MOTIF_SCORE_CHANGE|TRANSCRIPTION_FACTORS">
2	chr10	21673541	.	A	T	.	.	CSQ=T|missense_variant|MODERATE|MLLT10|ENSG00000078403|Transcript|ENST00000307729.12|protein_coding|11/23||||1532|1243|415|S/C|Agt/Tgt|||1||HGNC|HGNC:16063|NM_001195626.3||1|P1|deleterious(0)|benign(0.319)||||||||||,T|missense_variant|MODERATE|MLLT10|ENSG00000078403|Transcript|ENST00000377059.7|protein_coding|10/22||||1243|1243|415|S/C|Agt/Tgt|||1||HGNC|HGNC:16063|||1|P1|deleterious(0)|benign(0.3…
2	chr10	68691053	.	C	G	.	.	CSQ=G|missense_variant|MODERATE|TET1|ENSG00000138336|Transcript|ENST00000373644.5|protein_coding|12/12||||6178|5650|1884|P/A|Cct/Gct|||1||HGNC|HGNC:29484|NM_030625.3||1|P1|deleterious(0.02)|benign(0.186)||||||||||
2	chr1	116388659	.	G	A	.	.	CSQ=A|missense_variant|MODERATE|ATP1A1|ENSG00000163399|Transcript|ENST00000295598.10|protein_coding|6/23||||791|523|175|G/S|Ggt/Agt|||1||HGNC|HGNC:799|NM_000701.8||1|P2|tolerated(0.06)|probably_damaging(0.999)||||||||||,A|missense_variant|MODERATE|ATP1A1|ENSG00000163399|Transcript|ENST00000369494.5|protein_coding|6/6||||694|430|144|G/S|Ggt/Agt|||1|cds_end_NF|HGNC|HGNC:799|||3||deleterious(0)|prob…
2	chr14	67865130	.	G	T	.	.	CSQ=T|missense_variant|MODERATE|RAD51B|ENSG00000182185|Transcript|ENST00000390683.7|protein_coding|5/7||||487|443|148|S/I|aGt/aTt|||1||HGNC|HGNC:9822|||1||deleterious(0)|probably_damaging(0.969)||||||||||,T|missense_variant|MODERATE|RAD51B|ENSG00000182185|Transcript|ENST00000471583.6|protein_coding|5/11||||520|443|148|S/I|aGt/aTt|||1||HGNC|HGNC:9822|NM_133510.4||1|P1|deleterious(0)|benign(0.138)|…
2	chr16	10906651	.	T	A	.	.	CSQ=A|missense_variant|MODERATE|CIITA|ENSG00000179583|Transcript|ENST00000324288.14|protein_coding|11/20||||1288|1159|387|W/R|Tgg/Agg|||1||HGNC|HGNC:7067|NM_000246.4||1|P4|deleterious(0)|probably_damaging(0.929)||||||||||,A|intron_variant|MODIFIER|CIITA|ENSG00000179583|Transcript|ENST00000381835.9|protein_coding||9/17||||||||||1||HGNC|HGNC:7067|||1|||||||||||||,A|intron_variant&non_coding_transcr…
2	chr1	64838537	.	C	A	.	.	CSQ=A|missense_variant|MODERATE|JAK1|ENSG00000162434|Transcript|ENST00000342505.5|protein_coding|21/25||||3189|2895|965|K/N|aaG/aaT|||-1||HGNC|HGNC:6190|NM_002227.4||5|P3|deleterious(0.01)|probably_damaging(0.999)||||||||||,A|non_coding_transcript_exon_variant|MODIFIER|JAK1|ENSG00000162434|Transcript|ENST00000465376.7|protein_coding_CDS_not_defined|10/14||||1235|||||||-1||HGNC|HGNC:6190|||3||||||…
2	chr16	67082229	.	C	A	.	.	CSQ=A|missense_variant|MODERATE|CBFB|ENSG00000067955|Transcript|ENST00000290858.11|protein_coding|5/6||||675|416|139|A/E|gCa/gAa|||1||HGNC|HGNC:1539|||1||deleterious(0.04)|possibly_damaging(0.637)||||||||||,A|missense_variant|MODERATE|CBFB|ENSG00000067955|Transcript|ENST00000412916.7|protein_coding|5/6||||675|416|139|A/E|gCa/gAa|||1||HGNC|HGNC:1539|NM_022845.3||1|P1|deleterious(0.04)|possibly_dam…
2	chr17	39526017	.	A	T	.	.	CSQ=T|missense_variant|MODERATE|CDK12|ENSG00000167258|Transcript|ENST00000430627.6|protein_coding|13/14||||3772|3461|1154|N/I|aAc/aTc|||1||HGNC|HGNC:24224|||1|P3|deleterious(0.01)|possibly_damaging(0.563)||||||||||,T|missense_variant|MODERATE|CDK12|ENSG00000167258|Transcript|ENST00000447079.6|protein_coding|13/14||||4047|3461|1154|N/I|aAc/aTc|||1||HGNC|HGNC:24224|NM_016507.4||1|A1|deleterious(0.0…
2	chr18	25226269	.	C	T	.	.	CSQ=T|missense_variant|MODERATE|ZNF521|ENSG00000198795|Transcript|ENST00000361524.8|protein_coding|4/8||||1812|1649|550|G/E|gGg/gAg|||-1||HGNC|HGNC:24605|NM_015461.3||1|P1|tolerated(0.85)|benign(0.103)||||||||||,T|missense_variant&NMD_transcript_variant|MODERATE|ZNF521|ENSG00000198795|Transcript|ENST00000399425.6|nonsense_mediated_decay|4/9||||1717|1649|550|G/E|gGg/gAg|||-1||HGNC|HGNC:24605|||1||…
2	chr18	58733530	.	A	C	.	.	CSQ=C|missense_variant|MODERATE|MALT1|ENSG00000172175|Transcript|ENST00000345724.7|protein_coding|10/16||||1435|1323|441|K/N|aaA/aaC|||1||HGNC|HGNC:6819|||1|A2|deleterious(0)|probably_damaging(0.991)||||||||||,C|intron_variant&non_coding_transcript_variant|MODIFIER||ENSG00000267476|Transcript|ENST00000588835.1|lncRNA||1/2||||||||||-1||||||5|||||||||||||,C|non_coding_transcript_exon_variant|MODIFI…
2	chr19	52216553	.	C	A	.	.	CSQ=A|missense_variant|MODERATE|PPP2R1A|ENSG00000105568|Transcript|ENST00000322088.11|protein_coding|9/15||||1063|1018|340|H/N|Cat/Aat|||1||HGNC|HGNC:9302|NM_014225.6||1|P2|deleterious(0)|benign(0.024)||||||||||,A|upstream_gene_variant|MODIFIER|PPP2R1A|ENSG00000105568|Transcript|ENST00000391791.4|protein_coding|||||||||||4430|1|cds_start_NF|HGNC|HGNC:9302|||2|||||||||||||,A|missense_variant|MODER…
2	chr2	127261297	.	C	A	.	.	CSQ=A|missense_variant|MODERATE|ERCC3|ENSG00000163161|Transcript|ENST00000285398.7|protein_coding|13/15||||2058|1995|665|Q/H|caG/caT|||-1||HGNC|HGNC:3435|NM_000122.2||1|P1|deleterious(0)|possibly_damaging(0.497)||||||||||,A|3_prime_UTR_variant&NMD_transcript_variant|MODIFIER|ERCC3|ENSG00000163161|Transcript|ENST00000426778.5|nonsense_mediated_decay|13/15||||2256|||||||-1||HGNC|HGNC:3435|||2||||||…
2	chr2	25749710	.	C	T	.	.	CSQ=T|missense_variant|MODERATE|ASXL2|ENSG00000143970|Transcript|ENST00000336112.9|protein_coding|11/12||||2087|1843|615|V/I|Gta/Ata|||-1||HGNC|HGNC:23805|||1|A2|deleterious(0.02)|probably_damaging(0.983)||||||||||,T|missense_variant|MODERATE|ASXL2|ENSG00000143970|Transcript|ENST00000404843.5|protein_coding|8/10||||1504|1066|356|V/I|Gta/Ata|||-1||HGNC|HGNC:23805|||1|A2|deleterious(0.03)|probably_…
2	chr3	4316668	.	G	C	.	.	CSQ=C|missense_variant|MODERATE|SETMAR|ENSG00000170364|Transcript|ENST00000358065.5|protein_coding|3/3||||1479|1477|493|V/L|Gtg/Ctg|||1||HGNC|HGNC:10762|NM_006515.4||1|P1|tolerated_low_confidence(0.09)|possibly_damaging(0.646)||||||||||,C|downstream_gene_variant|MODIFIER|SETMAR|ENSG00000170364|Transcript|ENST00000358950.4|protein_coding|||||||||||132|1|cds_end_NF|HGNC|HGNC:10762|||3|||||||||||||,…
2	chr4	125490404	.	C	A	.	.	CSQ=A|missense_variant|MODERATE|FAT4|ENSG00000196159|Transcript|ENST00000335110.5|protein_coding|15/15||||8305|8305|2769|Q/K|Cag/Aag|||1||HGNC|HGNC:23109|||1||tolerated_low_confidence(0.19)|benign(0.085)||||||||||,A|missense_variant|MODERATE|FAT4|ENSG00000196159|Transcript|ENST00000394329.9|protein_coding|18/18||||14623|13588|4530|Q/K|Cag/Aag|||1||HGNC|HGNC:23109|NM_001291303.3||5|P1|tolerated_lo…
2	chr7	124863405	.	A	G	.	.	CSQ=G|missense_variant|MODERATE|POT1|ENSG00000128513|Transcript|ENST00000357628.8|protein_coding|8/19||||934|491|164|L/P|cTg/cCg|||-1||HGNC|HGNC:17284|NM_015450.3||2|P1|deleterious(0)|probably_damaging(0.999)||||||||||,G|missense_variant|MODERATE|POT1|ENSG00000128513|Transcript|ENST00000393329.5|protein_coding|7/18||||961|98|33|L/P|cTg/cCg|||-1||HGNC|HGNC:17284|||5||deleterious(0)|probably_damagi…
2	chr7	138573640	.	C	T	.	.	CSQ=T|missense_variant&splice_region_variant|MODERATE|TRIM24|ENSG00000122779|Transcript|ENST00000343526.9|protein_coding|12/19||||2302|2012|671|A/V|gCa/gTa|||1||HGNC|HGNC:11812|NM_015905.3||1|P3|deleterious(0.05)|benign(0)||||||||||,T|missense_variant&splice_region_variant|MODERATE|TRIM24|ENSG00000122779|Transcript|ENST00000415680.6|protein_coding|12/19||||2024|1910|637|A/V|gCa/gTa|||1||HGNC|HGNC…
2	chr9	136545777	.	G	T	.	.	CSQ=T|upstream_gene_variant|MODIFIER|NALT1|ENSG00000237886|Transcript|ENST00000429224.1|lncRNA|||||||||||435|1||HGNC|HGNC:51192|||5|||||||||||||,T|downstream_gene_variant|MODIFIER||ENSG00000227512|Transcript|ENST00000439501.1|lncRNA|||||||||||1942|1||||||3|||||||||||||,T|upstream_gene_variant|MODIFIER|NALT1|ENSG00000237886|Transcript|ENST00000450304.1|lncRNA|||||||||||3353|1||HGNC|HGNC:51192|||3|…
2	chr9	95453478	.	C	T	.	.	CSQ=T|missense_variant&splice_region_variant|MODERATE|PTCH1|ENSG00000185920|Transcript|ENST00000331920.11|protein_coding|20/24||||4354|3449|1150|R/K|aGg/aAg|||-1||HGNC|HGNC:9585|NM_000264.5||5|P1|tolerated(0.12)|possibly_damaging(0.45)||||||||||,T|3_prime_UTR_variant&NMD_transcript_variant|MODIFIER|PTCH1|ENSG00000185920|Transcript|ENST00000375290.6|nonsense_mediated_decay|18/21||||3218|||||||-1|c…
2	chrX	101356856	.	T	A	.	.	CSQ=A|missense_variant|MODERATE|BTK|ENSG00000010671|Transcript|ENST00000308731.8|protein_coding|14/19||||1437|1277|426|D/V|gAc/gTc|||-1||HGNC|HGNC:1133|NM_000061.3||1|P2|deleterious(0.01)|possibly_damaging(0.733)||||||||||,A|downstream_gene_variant|MODIFIER|BTK|ENSG00000010671|Transcript|ENST00000464006.2|retained_intron|||||||||||1535|-1||HGNC|HGNC:1133|||3|||||||||||||,A|upstream_gene_variant|M…
2	chrX	101356859	.	T	A	.	.	CSQ=A|missense_variant|MODERATE|BTK|ENSG00000010671|Transcript|ENST00000308731.8|protein_coding|14/19||||1434|1274|425|Y/F|tAc/tTc|||-1||HGNC|HGNC:1133|NM_000061.3||1|P2|tolerated(0.08)|benign(0.287)||||||||||,A|downstream_gene_variant|MODIFIER|BTK|ENSG00000010671|Transcript|ENST00000464006.2|retained_intron|||||||||||1532|-1||HGNC|HGNC:1133|||3|||||||||||||,A|upstream_gene_variant|MODIFIER|BTK|E…
2	chrX	101356860	.	A	C	.	.	CSQ=C|missense_variant|MODERATE|BTK|ENSG00000010671|Transcript|ENST00000308731.8|protein_coding|14/19||||1433|1273|425|Y/D|Tac/Gac|||-1||HGNC|HGNC:1133|NM_000061.3||1|P2|tolerated(0.12)|possibly_damaging(0.675)||||||||||,C|downstream_gene_variant|MODIFIER|BTK|ENSG00000010671|Transcript|ENST00000464006.2|retained_intron|||||||||||1531|-1||HGNC|HGNC:1133|||3|||||||||||||,C|upstream_gene_variant|MOD…
2	chrX	101356861	.	C	G	.	.	CSQ=G|missense_variant|MODERATE|BTK|ENSG00000010671|Transcript|ENST00000308731.8|protein_coding|14/19||||1432|1272|424|Q/H|caG/caC|||-1||HGNC|HGNC:1133|NM_000061.3||1|P2|deleterious(0)|possibly_damaging(0.834)||||||||||,G|downstream_gene_variant|MODIFIER|BTK|ENSG00000010671|Transcript|ENST00000464006.2|retained_intron|||||||||||1530|-1||HGNC|HGNC:1133|||3|||||||||||||,G|upstream_gene_variant|MODI…
2	chrX	48688728	.	G	T	.	.	CSQ=T|missense_variant|MODERATE|WAS|ENSG00000015285|Transcript|ENST00000376701.5|protein_coding|10/12||||1055|1000|334|G/C|Ggt/Tgt|||1||HGNC|HGNC:12731|NM_000377.3||1|P2|deleterious(0.03)|benign(0.159)||||||||||,T|downstream_gene_variant|MODIFIER|WAS|ENSG00000015285|Transcript|ENST00000450772.5|protein_coding|||||||||||1857|1|cds_end_NF|HGNC|HGNC:12731|||3|||||||||||||,T|upstream_gene_variant|MOD…
1	chr10	31523985	.	A	G	.	.	CSQ=G|missense_variant|MODERATE|ZEB1|ENSG00000148516|Transcript|ENST00000320985.14|protein_coding|8/9||||2764|2654|885|N/S|aAt/aGt|||1||HGNC|HGNC:11642|||1|A2|tolerated(0.2)|benign(0.437)||||||||||,G|missense_variant|MODERATE|ZEB1|ENSG00000148516|Transcript|ENST00000424869.6|protein_coding|8/9||||2676|2657|886|N/S|aAt/aGt|||1||HGNC|HGNC:11642|NM_001174096.2||5|P4|tolerated(0.21)|probably_damaging…
1	chr10	49505923	.	C	A	.	.	CSQ=A|missense_variant|MODERATE|ERCC6|ENSG00000225830|Transcript|ENST00000355832.10|protein_coding|6/21||||1661|1487|496|G/V|gGt/gTt|||-1||HGNC|HGNC:3438|NM_000124.4||1|P1|deleterious(0.04)|probably_damaging(0.999)||||||||||,A|non_coding_transcript_exon_variant|MODIFIER|ERCC6|ENSG00000225830|Transcript|ENST00000475116.1|protein_coding_CDS_not_defined|1/3||||77|||||||-1||HGNC|HGNC:3438|||3||||||||…
1	chr1	162772077	.	C	A	.	.	CSQ=A|missense_variant|MODERATE|DDR2|ENSG00000162733|Transcript|ENST00000367921.8|protein_coding|13/18||||1917|1558|520|H/N|Cac/Aac|||1||HGNC|HGNC:2731|NM_006182.4||1|P1|deleterious(0.03)|probably_damaging(0.994)||||||||||,A|missense_variant|MODERATE|DDR2|ENSG00000162733|Transcript|ENST00000367922.7|protein_coding|14/19||||1996|1558|520|H/N|Cac/Aac|||1||HGNC|HGNC:2731|||1|P1|deleterious(0.03)|pro…
1	chr12	124334542	.	A	T	.	.	CSQ=T|missense_variant|MODERATE|NCOR2|ENSG00000196498|Transcript|ENST00000356219.7|protein_coding|30/36||||5182|5182|1728|F/I|Ttc/Atc|||-1||HGNC|HGNC:7673|||5||deleterious(0.01)|benign(0.404)||||||||||,T|missense_variant|MODERATE|NCOR2|ENSG00000196498|Transcript|ENST00000404121.6|protein_coding|29/35||||5131|5131|1711|F/I|Ttc/Atc|||-1||HGNC|HGNC:7673|||5||deleterious(0.01)|benign(0.427)||||||||||…
1	chr1	241858579	.	T	G	.	.	CSQ=G|missense_variant|MODERATE|EXO1|ENSG00000174371|Transcript|ENST00000348581.9|protein_coding|6/14||||931|617|206|L/R|cTt/cGt|||1||HGNC|HGNC:3511|||1|P2|deleterious(0)|probably_damaging(1)||||||||||,G|missense_variant|MODERATE|EXO1|ENSG00000174371|Transcript|ENST00000366548.8|protein_coding|8/16||||1186|617|206|L/R|cTt/cGt|||1||HGNC|HGNC:3511|NM_130398.4||1|P2|deleterious(0)|probably_damaging(…
1	chr12	45846862	.	G	T	.	.	CSQ=T|missense_variant|MODERATE|ARID2|ENSG00000189079|Transcript|ENST00000334344.11|protein_coding|12/21||||1636|1505|502|R/I|aGa/aTa|||1||HGNC|HGNC:18037|NM_152641.4||1|P1|deleterious(0.05)|probably_damaging(0.991)||||||||||,T|missense_variant|MODERATE|ARID2|ENSG00000189079|Transcript|ENST00000422737.6|protein_coding|12/20||||1426|1427|476|R/I|aGa/aTa|||1|cds_start_NF|HGNC|HGNC:18037|||1||delete…
1	chr12	51985192	.	G	T	.	.	CSQ=T|missense_variant&splice_region_variant|MODERATE|ACVR1B|ENSG00000135503|Transcript|ENST00000257963.9|protein_coding|6/9||||1025|980|327|G/V|gGg/gTg|||1||HGNC|HGNC:172|NM_004302.5||1|P1|deleterious(0)|probably_damaging(0.999)||||||||||,T|upstream_gene_variant|MODIFIER|RNU6-574P|ENSG00000206992|Transcript|ENST00000384265.1|snRNA|||||||||||2465|1||HGNC|HGNC:47537||||||||||||||||,T|missense_vari…
1	chr12	53975288	.	C	A	.	.	CSQ=A|missense_variant|MODERATE|HOXC11|ENSG00000123388|Transcript|ENST00000243082.4|protein_coding|2/2||||908|794|265|A/E|gCa/gAa|||1||HGNC|HGNC:5123|||3||deleterious_low_confidence(0)|unknown(0)||||||||||,A|upstream_gene_variant|MODIFIER|HOTAIR|ENSG00000228630|Transcript|ENST00000424518.5|lncRNA|||||||||||332|-1||HGNC|HGNC:33510|||5|||||||||||||,A|upstream_gene_variant|MODIFIER|HOTAIR|ENSG000002…
1	chr1	26773876	.	C	T	.	.	CSQ=T|missense_variant|MODERATE|ARID1A|ENSG00000117713|Transcript|ENST00000324856.13|protein_coding|17/20||||4468|4079|1360|T/I|aCa/aTa|||1||HGNC|HGNC:11110|NM_006015.6||1|P3|deleterious(0)|benign(0.067)||||||||||,T|missense_variant|MODERATE|ARID1A|ENSG00000117713|Transcript|ENST00000374152.7|protein_coding|16/19||||3681|2930|977|T/I|aCa/aTa|||1||HGNC|HGNC:11110|||5|A2|deleterious(0.03)|benign(0.…
1	chr14	45137240	.	A	T	.	.	CSQ=T|upstream_gene_variant|MODIFIER|FKBP3|ENSG00000100442|Transcript|ENST00000216330.7|protein_coding|||||||||||1921|-1||HGNC|HGNC:3719|||1|P1||||||||||||,T|missense_variant&splice_region_variant|MODERATE|FANCM|ENSG00000187790|Transcript|ENST00000267430.10|protein_coding|2/23||||782|680|227|Q/L|cAg/cTg|||1||HGNC|HGNC:23168|NM_020937.4||1|P1|deleterious(0)|possibly_damaging(0.725)||||||||||,T|ups…
1	chr15	40625228	.	C	A	.	.	CSQ=A|missense_variant|MODERATE|KNL1|ENSG00000137812|Transcript|ENST00000346991.9|protein_coding|11/27||||5432|5042|1681|P/H|cCt/cAt|||1||HGNC|HGNC:24054|||1|A2|deleterious(0)|probably_damaging(1)||||||||||,A|missense_variant|MODERATE|KNL1|ENSG00000137812|Transcript|ENST00000399668.7|protein_coding|10/26||||5125|4964|1655|P/H|cCt/cAt|||1||HGNC|HGNC:24054|NM_144508.5||1|P2|deleterious(0)|probably_…
1	chr18	54293790	.	A	T	.	.	CSQ=T|missense_variant|MODERATE|POLI|ENSG00000101751|Transcript|ENST00000217800.9|protein_coding|9/9||||1360|1360|454|N/Y|Aat/Tat|||1|cds_start_NF|HGNC|HGNC:9182|||5||deleterious(0.03)|benign(0.36)||||||||||,T|missense_variant|MODERATE|POLI|ENSG00000101751|Transcript|ENST00000406285.7|protein_coding|9/9||||1337|1309|437|N/Y|Aat/Tat|||1||HGNC|HGNC:9182|||2||deleterious(0.02)|possibly_damaging(0.48…
1	chr18	58745670	.	T	A	.	.	CSQ=A|missense_variant|MODERATE|MALT1|ENSG00000172175|Transcript|ENST00000345724.7|protein_coding|15/16||||1995|1883|628|L/Q|cTa/cAa|||1||HGNC|HGNC:6819|||1|A2|deleterious(0)|probably_damaging(0.994)||||||||||,A|non_coding_transcript_exon_variant|MODIFIER|MALT1|ENSG00000172175|Transcript|ENST00000587438.2|retained_intron|3/4||||2924|||||||1||HGNC|HGNC:6819|||2|||||||||||||,A|intron_variant&non_co…
1	chr1	91316465	.	A	T	.	.	CSQ=T|missense_variant|MODERATE|HFM1|ENSG00000162669|Transcript|ENST00000370425.8|protein_coding|26/39||||2891|2824|942|S/T|Tca/Aca|||-1||HGNC|HGNC:20193|NM_001017975.6||1|P1|deleterious(0.02)|possibly_damaging(0.73)||||||||||,T|missense_variant|MODERATE|HFM1|ENSG00000162669|Transcript|ENST00000430465.1|protein_coding|7/19||||459|460|154|S/T|Tca/Aca|||-1|cds_start_NF|HGNC|HGNC:20193|||1||deleteri…
1	chr19	18161087	.	C	A	.	.	CSQ=A|missense_variant|MODERATE|PIK3R2|ENSG00000105647|Transcript|ENST00000222254.13|protein_coding|5/16||||1055|500|167|T/K|aCg/aAg|||1||HGNC|HGNC:8980|NM_005027.4||1|P1|tolerated(0.24)|benign(0.006)||||||||||,A|missense_variant&NMD_transcript_variant|MODERATE|PIK3R2|ENSG00000105647|Transcript|ENST00000426902.5|nonsense_mediated_decay|4/15||||758|500|167|T/K|aCg/aAg|||1||HGNC|HGNC:8980|||2||tole…
1	chr19	43543650	.	C	A	.	.	CSQ=A|missense_variant|MODERATE|XRCC1|ENSG00000073050|Transcript|ENST00000262887.10|protein_coding|16/17||||1819|1750|584|V/L|Gtg/Ttg|||-1||HGNC|HGNC:12828|NM_006297.3||1|P1|deleterious(0.03)|possibly_damaging(0.873)||||||||||,A|missense_variant|MODERATE|XRCC1|ENSG00000073050|Transcript|ENST00000543982.5|protein_coding|15/16||||1762|1657|553|V/L|Gtg/Ttg|||-1||HGNC|HGNC:12828|||2||deleterious(0.03…
1	chr19	8935583	.	A	T	.	.	CSQ=T|missense_variant|MODERATE|MUC16|ENSG00000181143|Transcript|ENST00000397910.8|protein_coding|5/84||||35576|35372|11791|V/E|gTg/gAg|||-1||HGNC|HGNC:15582|||5|P1|deleterious_low_confidence(0)|possibly_damaging(0.855)||||||||||,T|regulatory_region_variant|MODIFIER|||RegulatoryFeature|ENSR00000584013|open_chromatin_region|||||||||||||||||||||||||||||||
1	chr2	157737538	.	T	C	.	.	CSQ=C|missense_variant|MODERATE|ACVR1|ENSG00000115170|Transcript|ENST00000263640.7|protein_coding|11/11||||1953|1523|508|D/G|gAc/gGc|||-1||HGNC|HGNC:171|||1|P3|deleterious(0)|possibly_damaging(0.754)||||||||||,C|missense_variant|MODERATE|ACVR1|ENSG00000115170|Transcript|ENST00000409283.6|protein_coding|10/10||||1790|1523|508|D/G|gAc/gGc|||-1||HGNC|HGNC:171|||5|P3|deleterious(0)|possibly_damaging(…
1	chr3	105659091	.	C	T	.	.	CSQ=T|missense_variant|MODERATE|CBLB|ENSG00000114423|Transcript|ENST00000394030.8|protein_coding|19/19||||3119|2828|943|G/D|gGt/gAt|||-1||HGNC|HGNC:1542|NM_170662.5||1|P1|deleterious_low_confidence(0)|probably_damaging(1)||||||||||,T|non_coding_transcript_exon_variant|MODIFIER|CBLB|ENSG00000114423|Transcript|ENST00000407712.1|retained_intron|4/4||||807|||||||-1||HGNC|HGNC:1542|||2|||||||||||||,T|…
1	chr3	12584527	.	A	T	.	.	CSQ=T|downstream_gene_variant|MODIFIER|MKRN2|ENSG00000075975|Transcript|ENST00000170447.12|protein_coding|||||||||||814|1||HGNC|HGNC:7113|NM_014160.5||1|P1||||||||||||,T|missense_variant|MODERATE|RAF1|ENSG00000132155|Transcript|ENST00000251849.9|protein_coding|17/17||||2265|1934|645|L/Q|cTg/cAg|||-1||HGNC|HGNC:9829|NM_002880.4||1||deleterious(0.03)|possibly_damaging(0.713)||||||||||,T|downstream_…
1	chr3	47120461	.	T	A	.	.	CSQ=A|missense_variant&NMD_transcript_variant|MODERATE|SETD2|ENSG00000181555|Transcript|ENST00000330022.11|nonsense_mediated_decay|1/19||||3790|3791|1264|N/I|aAc/aTc|||-1|cds_start_NF|HGNC|HGNC:18420|||1||tolerated(0.22)|probably_damaging(0.945)||||||||||,A|missense_variant|MODERATE|SETD2|ENSG00000181555|Transcript|ENST00000409792.4|protein_coding|3/21||||4364|4175|1392|N/I|aAc/aTc|||-1||HGNC|HGN…
1	chr3	47120462	.	T	A	.	.	CSQ=A|missense_variant&NMD_transcript_variant|MODERATE|SETD2|ENSG00000181555|Transcript|ENST00000330022.11|nonsense_mediated_decay|1/19||||3789|3790|1264|N/Y|Aac/Tac|||-1|cds_start_NF|HGNC|HGNC:18420|||1||tolerated(0.07)|probably_damaging(0.979)||||||||||,A|missense_variant|MODERATE|SETD2|ENSG00000181555|Transcript|ENST00000409792.4|protein_coding|3/21||||4363|4174|1392|N/Y|Aac/Tac|||-1||HGNC|HGN…
1	chr3	51945156	.	T	G	.	.	CSQ=G|upstream_gene_variant|MODIFIER|RRP9|ENSG00000114767|Transcript|ENST00000232888.7|protein_coding|||||||||||3252|-1||HGNC|HGNC:16829|NM_004704.5||1|P1||||||||||||,G|missense_variant|MODERATE|PARP3|ENSG00000041880|Transcript|ENST00000398755.8|protein_coding|6/11||||1141|793|265|F/V|Ttc/Gtc|||1||HGNC|HGNC:273|NM_001003931.4||1|P1|deleterious(0)|probably_damaging(0.955)||||||||||,G|missense_vari…
1	chr3	77558126	.	A	T	.	.	CSQ=T|missense_variant|MODERATE|ROBO2|ENSG00000185008|Transcript|ENST00000332191.13|protein_coding|10/28||||1482|1426|476|T/S|Aca/Tca|||1||HGNC|HGNC:10250|||5|A1|tolerated(0.57)|benign(0.027)||||||||||,T|missense_variant|MODERATE|ROBO2|ENSG00000185008|Transcript|ENST00000461745.5|protein_coding|9/26||||2314|1414|472|T/S|Aca/Tca|||1||HGNC|HGNC:10250|||1|P3|tolerated(0.53)|benign(0.05)||||||||||,T|…
1	chr4	125450471	.	T	A	.	.	CSQ=A|missense_variant|MODERATE|FAT4|ENSG00000196159|Transcript|ENST00000335110.5|protein_coding|9/15||||4349|4349|1450|L/H|cTt/cAt|||1||HGNC|HGNC:23109|||1||deleterious(0)|probably_damaging(0.999)||||||||||,A|missense_variant|MODERATE|FAT4|ENSG00000196159|Transcript|ENST00000394329.9|protein_coding|10/18||||10496|9461|3154|L/H|cTt/cAt|||1||HGNC|HGNC:23109|NM_001291303.3||5|P1|deleterious(0)|prob…
1	chr4	177362454	.	A	T	.	.	CSQ=T|missense_variant|MODERATE|NEIL3|ENSG00000109674|Transcript|ENST00000264596.4|protein_coding|10/10||||1881|1801|601|I/F|Att/Ttt|||1||HGNC|HGNC:24573|NM_018248.3||1|P1|deleterious(0.01)|benign(0.386)||||||||||
1	chr4	184631144	.	G	T	.	.	CSQ=T|missense_variant|MODERATE|CASP3|ENSG00000164305|Transcript|ENST00000308394.9|protein_coding|7/8||||732|497|166|T/K|aCa/aAa|||-1||HGNC|HGNC:1504|NM_004346.4||1|P1|deleterious(0.04)|possibly_damaging(0.833)||||||||||,T|intron_variant|MODIFIER|CASP3|ENSG00000164305|Transcript|ENST00000393585.6|protein_coding||6/6||||||||||-1||HGNC|HGNC:1504|||1|||||||||||||,T|intron_variant|MODIFIER|CASP3|ENSG…
1	chr4	186628754	.	T	C	.	.	CSQ=C|missense_variant|MODERATE|FAT1|ENSG00000083857|Transcript|ENST00000441802.7|protein_coding|8/27||||4544|4333|1445|K/E|Aaa/Gaa|||-1||HGNC|HGNC:3595|NM_005245.4||5|P1|deleterious(0.04)|benign(0.159)||||||||||
1	chr5	112780817	.	A	G	.	.	CSQ=G|missense_variant|MODERATE|APC|ENSG00000134982|Transcript|ENST00000257430.9|protein_coding|6/16||||618|559|187|R/G|Agg/Ggg|||1||HGNC|HGNC:583|NM_000038.6||5|P1|deleterious(0)|probably_damaging(0.931)||||||||||,G|downstream_gene_variant|MODIFIER|RNU6-482P|ENSG00000212370|Transcript|ENST00000391068.1|snRNA|||||||||||2348|1||HGNC|HGNC:47445||||||||||||||||,G|missense_variant|MODERATE|APC|ENSG00…
1	chr5	132618252	.	T	C	.	.	CSQ=C|missense_variant|MODERATE|RAD50|ENSG00000113522|Transcript|ENST00000378823.8|protein_coding|21/25||||3695|3347|1116|L/P|cTt/cCt|||1||HGNC|HGNC:9816|NM_005732.4||1|P1|deleterious(0)|probably_damaging(0.921)||||||||||,C|upstream_gene_variant|MODIFIER|RAD50|ENSG00000113522|Transcript|ENST00000455677.1|protein_coding|||||||||||19|1|cds_start_NF|HGNC|HGNC:9816|||5|||||||||||||,C|3_prime_UTR_vari…
1	chr6	36601154	.	C	A	.	.	CSQ=A|downstream_gene_variant|MODIFIER|SRSF3|ENSG00000112081|Transcript|ENST00000339436.11|retained_intron|||||||||||273|1||HGNC|HGNC:10785|||2|||||||||||||,A|missense_variant&splice_region_variant|MODERATE|SRSF3|ENSG00000112081|Transcript|ENST00000373715.11|protein_coding|4/6||||466|344|115|S/Y|tCt/tAt|||1||HGNC|HGNC:10785|NM_003017.5||1|P1|deleterious_low_confidence(0.03)|probably_damaging(0.96…
1	chr6	99550993	.	C	T	.	.	CSQ=T|missense_variant&splice_region_variant&NMD_transcript_variant|MODERATE|CCNC|ENSG00000112237|Transcript|ENST00000326298.8|nonsense_mediated_decay|7/13||||542|438|146|M/I|atG/atA|||-1||HGNC|HGNC:1581|||1||deleterious(0.01)|benign(0.194)||||||||||,T|downstream_gene_variant|MODIFIER|CCNC|ENSG00000112237|Transcript|ENST00000369217.8|protein_coding|||||||||||1|-1|cds_end_NF|HGNC|HGNC:1581|||5||||…
1	chr7	129189177	.	G	C	.	.	CSQ=C|missense_variant|MODERATE|SMO|ENSG00000128602|Transcript|ENST00000249373.8|protein_coding|1/12||||545|26|9|G/A|gGg/gCg|||1||HGNC|HGNC:11119|NM_005631.5||1|P1|deleterious_low_confidence(0)|benign(0.003)||||||||||,C|missense_variant&NMD_transcript_variant|MODERATE|SMO|ENSG00000128602|Transcript|ENST00000655644.1|nonsense_mediated_decay|1/12||||483|26|9|G/A|gGg/gCg|||1||HGNC|HGNC:11119|||||del…
1	chr7	98978245	.	C	A	.	.	CSQ=A|missense_variant|MODERATE|TRRAP|ENSG00000196367|Transcript|ENST00000355540.7|protein_coding|55/71||||8554|8345|2782|A/D|gCc/gAc|||1||HGNC|HGNC:12347|||1|A2|tolerated(0.2)|benign(0.342)||||||||||,A|missense_variant|MODERATE|TRRAP|ENSG00000196367|Transcript|ENST00000359863.8|protein_coding|56/72||||8608|8399|2800|A/D|gCc/gAc|||1||HGNC|HGNC:12347|||1|A2|tolerated(0.2)|benign(0.199)||||||||||,A…
1	chr8	102262059	.	A	C	.	.	CSQ=C|missense_variant|MODERATE|UBR5|ENSG00000104517|Transcript|ENST00000220959.8|protein_coding|55/59||||8150|7695|2565|H/Q|caT/caG|||-1||HGNC|HGNC:16806|||1|A1|deleterious(0)|probably_damaging(0.999)||||||||||,C|upstream_gene_variant|MODIFIER|UBR5|ENSG00000104517|Transcript|ENST00000517465.1|retained_intron|||||||||||73|-1||HGNC|HGNC:16806|||2|||||||||||||,C|missense_variant|MODERATE|UBR5|ENSG0…
1	chr8	102346250	.	G	T	.	.	CSQ=T|missense_variant|MODERATE|UBR5|ENSG00000104517|Transcript|ENST00000220959.8|protein_coding|7/59||||1177|722|241|S/Y|tCt/tAt|||-1||HGNC|HGNC:16806|||1|A1|deleterious(0)|probably_damaging(0.991)||||||||||,T|non_coding_transcript_exon_variant|MODIFIER|UBR5|ENSG00000104517|Transcript|ENST00000518145.1|retained_intron|2/2||||244|||||||-1||HGNC|HGNC:16806|||4|||||||||||||,T|missense_variant|MODER…
1	chr8	102412192	.	C	T	.	.	CSQ=T|missense_variant|MODERATE|UBR5|ENSG00000104517|Transcript|ENST00000220959.8|protein_coding|1/59||||498|43|15|E/K|Gag/Aag|||-1||HGNC|HGNC:16806|||1|A1|deleterious(0.01)|probably_damaging(0.944)||||||||||,T|missense_variant|MODERATE|UBR5|ENSG00000104517|Transcript|ENST00000520539.6|protein_coding|1/59||||509|43|15|E/K|Gag/Aag|||-1||HGNC|HGNC:16806|NM_015902.6||1|P4|deleterious(0.01)|possibly_…
1	chr8	41978746	.	C	A	.	.	CSQ=A|missense_variant|MODERATE|KAT6A|ENSG00000083168|Transcript|ENST00000265713.8|protein_coding|6/17||||1351|939|313|R/S|agG/agT|||-1||HGNC|HGNC:13013|NM_006766.5||1|P4|tolerated(0.05)|probably_damaging(0.946)||||||||||,A|missense_variant|MODERATE|KAT6A|ENSG00000083168|Transcript|ENST00000396930.4|protein_coding|7/18||||1486|939|313|R/S|agG/agT|||-1||HGNC|HGNC:13013|||5|P4|tolerated(0.05)|proba…
1	chr9	115046655	.	A	G	.	.	CSQ=G|missense_variant|MODERATE|TNC|ENSG00000041982|Transcript|ENST00000341037.8|protein_coding|14/25||||4463|4334|1445|L/P|cTg/cCg|||-1||HGNC|HGNC:5318|||5||tolerated(0.21)|possibly_damaging(0.474)||||||||||,G|missense_variant|MODERATE|TNC|ENSG00000041982|Transcript|ENST00000350763.9|protein_coding|17/28||||5192|4880|1627|L/P|cTg/cCg|||-1||HGNC|HGNC:5318|NM_002160.4||1|P1|tolerated(0.09)|probabl…
1	chr9	134040223	.	A	G	.	.	CSQ=G|missense_variant|MODERATE|BRD3|ENSG00000169925|Transcript|ENST00000303407.12|protein_coding|9/12||||1649|1454|485|V/A|gTa/gCa|||-1||HGNC|HGNC:1104|NM_007371.4||1|P1|tolerated(0.16)|benign(0.043)||||||||||,G|missense_variant|MODERATE|BRD3|ENSG00000169925|Transcript|ENST00000371834.6|protein_coding|9/10||||1776|1454|485|V/A|gTa/gCa|||-1||HGNC|HGNC:1104|||1||tolerated(0.12)|possibly_damaging(0…
1	chr9	15469044	.	G	C	.	.	CSQ=C|downstream_gene_variant|MODIFIER|PSIP1|ENSG00000164985|Transcript|ENST00000380715.5|protein_coding|||||||||||1592|-1||HGNC|HGNC:9527|||1|||||||||||||,C|downstream_gene_variant|MODIFIER|PSIP1|ENSG00000164985|Transcript|ENST00000380716.8|protein_coding|||||||||||1592|-1||HGNC|HGNC:9527|||5|||||||||||||,C|missense_variant|MODERATE|PSIP1|ENSG00000164985|Transcript|ENST00000380733.9|protein_codi…
1	chrX	96884668	.	T	A	.	.	CSQ=A|intron_variant|MODIFIER|DIAPH2|ENSG00000147202|Transcript|ENST00000324765.13|protein_coding||5/26||||||||||1||HGNC|HGNC:2877|NM_006729.5||1|A2||||||||||||,A|missense_variant|MODERATE|RPA4|ENSG00000204086|Transcript|ENST00000373040.4|protein_coding|1/1||||761|358|120|S/T|Tca/Aca|||1||HGNC|HGNC:30305|NM_013347.4|||P1|deleterious(0)|benign(0.049)||||||||||,A|intron_variant|MODIFIER|DIAPH2|ENSG…

## Sheet: upregulated_oncogene
gene	AA	DD	EE	II	HH	CC	FF	JJ	KK	sum
ERBB3	1	1	1	1	1	0	0	0	1	6
ERBB4	1	1	1	1	1	0	0	0	1	6
ETV4	1	1	1	1	1	0	0	0	1	6
HMGA1	1	1	1	1	1	0	0	0	1	6
SYK	1	1	1	1	1	0	0	0	1	6
BCL11A	1	1	1	1	0	0	0	0	1	5
CD74	1	1	1	1	1	0	0	0	0	5
MACC1	1	1	1	1	1	0	0	0	0	5
MECOM	1	1	1	1	1	0	0	0	0	5
MYCL	1	1	1	1	1	0	0	0	0	5
CBLC	1	1	0	1	1	0	0	0	0	4
CCND1	0	1	1	1	1	0	0	0	0	4
ENSG00000280649	0	1	1	1	1	0	0	0	0	4
ENSG00000281741	0	1	1	1	0	0	0	1	0	4
IDH2	1	0	1	1	1	0	0	0	0	4
MET	1	1	0	1	1	0	0	0	0	4
MYB	1	0	1	1	1	0	0	0	0	4
RECQL4	1	0	1	1	0	0	0	0	1	4
CCNE1	1	1	1	0	0	0	0	0	0	3
CHD4	0	0	0	1	1	0	0	0	1	3
FCGR2B	1	1	0	0	1	0	0	0	0	3
FGFR3	1	1	1	0	0	0	0	0	0	3
HIF1A-AS3	0	0	1	1	0	0	0	0	1	3
HRAS	0	0	0	1	1	0	0	0	1	3
MACC1-DT	1	1	0	1	0	0	0	0	0	3
MAP2K2	0	0	0	1	1	0	0	0	1	3
POLQ	1	0	1	0	0	0	0	0	1	3
POU5F1	1	1	1	0	0	0	0	0	0	3
TNC	1	1	1	0	0	0	0	0	0	3
ABL2	0	0	0	1	0	0	0	0	1	2
ARAF	0	0	0	1	0	0	0	0	1	2
BCL2L12	1	1	0	0	0	0	0	0	0	2
BIRC3	0	1	1	0	0	0	0	0	0	2
CARD11	0	0	1	0	0	0	0	0	1	2
CCND3	0	1	0	1	0	0	0	0	0	2
CSF3R	0	1	1	0	0	0	0	0	0	2
CTNNA2	0	0	1	0	0	0	0	0	1	2
CXCR4	0	0	1	0	0	0	0	0	1	2
DDB2	0	1	0	0	1	0	0	0	0	2
ENSG00000278952	0	0	0	0	0	0	1	0	1	2
ENSG00000278974	1	0	0	0	0	0	0	0	1	2
ENSG00000279806	0	0	0	1	1	0	0	0	0	2
ENSG00000279952	0	1	0	0	1	0	0	0	0	2
ENSG00000279965	1	0	0	1	0	0	0	0	0	2
ENSG00000280032	1	0	1	0	0	0	0	0	0	2
ENSG00000280274	0	0	0	0	1	0	0	0	1	2
ENSG00000280362	0	1	1	0	0	0	0	0	0	2
ENSG00000281571	0	1	0	1	0	0	0	0	0	2
ETV5	0	0	0	1	0	0	0	0	1	2
GLI1	0	0	0	0	0	0	1	0	1	2
GPC3	0	0	0	0	0	0	1	1	0	2
KNSTRN	1	0	1	0	0	0	0	0	0	2
PTK6	0	0	0	1	1	0	0	0	0	2
RAC1	0	0	0	1	0	0	0	0	1	2
STIL	1	0	1	0	0	0	0	0	0	2
TERT	1	0	1	0	0	0	0	0	0	2
WAS	1	0	0	1	0	0	0	0	0	2
ACKR3	0	0	1	0	0	0	0	0	0	1
ALK	0	0	0	0	1	0	0	0	0	1
APOBEC3B	1	0	0	0	0	0	0	0	0	1
AR	0	0	0	0	0	0	0	0	1	1
BTK	1	0	0	0	0	0	0	0	0	1
CCND2	0	0	0	0	0	0	0	0	1	1
CD79A	0	0	0	0	0	0	0	1	0	1
CD79B	0	0	0	0	1	0	0	0	0	1
CDK6	0	0	1	0	0	0	0	0	0	1
DNMT1	0	0	1	0	0	0	0	0	0	1
ENSG00000278893	0	0	0	0	0	0	0	0	1	1
ENSG00000278948	0	0	0	0	0	0	0	0	1	1
ENSG00000279017	0	0	1	0	0	0	0	0	0	1
ENSG00000279042	0	0	1	0	0	0	0	0	0	1
ENSG00000279103	0	0	0	0	0	0	0	0	1	1
ENSG00000279140	0	0	0	0	1	0	0	0	0	1
ENSG00000279233	0	0	0	0	0	0	0	0	1	1
ENSG00000279289	0	0	0	0	1	0	0	0	0	1
ENSG00000279369	0	0	0	0	0	0	0	0	1	1
ENSG00000279549	0	0	0	0	1	0	0	0	0	1
ENSG00000279602	0	1	0	0	0	0	0	0	0	1
ENSG00000279617	1	0	0	0	0	0	0	0	0	1
ENSG00000279673	0	0	1	0	0	0	0	0	0	1
ENSG00000279711	0	0	1	0	0	0	0	0	0	1
ENSG00000279798	0	1	0	0	0	0	0	0	0	1
ENSG00000279799	0	0	0	1	0	0	0	0	0	1
ENSG00000279951	0	0	0	0	1	0	0	0	0	1
ENSG00000280010	0	0	0	0	0	0	0	0	1	1
ENSG00000280027	1	0	0	0	0	0	0	0	0	1
ENSG00000280079	0	0	1	0	0	0	0	0	0	1
ENSG00000280161	0	0	0	0	1	0	0	0	0	1
ENSG00000280163	0	0	0	0	0	0	0	0	1	1
ENSG00000280222	0	0	0	0	1	0	0	0	0	1
ENSG00000280285	0	0	0	0	1	0	0	0	0	1
ENSG00000280378	0	0	0	0	0	0	0	0	1	1
ENSG00000280402	0	0	0	0	1	0	0	0	0	1
ERBB2	1	0	0	0	0	0	0	0	0	1
ESR1	0	0	1	0	0	0	0	0	0	1
ETV1	0	0	0	0	1	0	0	0	0	1
EZH2	0	0	1	0	0	0	0	0	0	1
FOXA1	1	0	0	0	0	0	0	0	0	1
FOXL2	0	0	0	0	0	0	0	0	1	1
HOXC11	1	0	0	0	0	0	0	0	0	1
LCK	1	0	0	0	0	0	0	0	0	1
LEF1	0	0	0	1	0	0	0	0	0	1
LINC01101	0	0	1	0	0	0	0	0	0	1
LMO1	0	0	1	0	0	0	0	0	0	1
LMO2	0	0	0	0	0	0	1	0	0	1
LPP-AS2	0	0	1	0	0	0	0	0	0	1
MAFB	0	0	1	0	0	0	0	0	0	1
MAP3K1	0	0	1	0	0	0	0	0	0	1
MAP3K13	0	0	1	0	0	0	0	0	0	1
NSD2	0	0	1	0	0	0	0	0	0	1
PDGFB	0	0	0	0	0	0	0	0	1	1
PPP2R1A	0	0	0	1	0	0	0	0	0	1
ROS1	0	0	1	0	0	0	0	0	0	1
RUNX1	0	0	0	1	0	0	0	0	0	1
SIX1	1	0	0	0	0	0	0	0	0	1
SIX2	1	0	0	0	0	0	0	0	0	1
SND1-IT1	0	0	0	0	1	0	0	0	0	1
TBL1XR1	0	0	1	0	0	0	0	0	0	1
TEC	0	0	1	0	0	0	0	0	0	1
TFEB	0	0	0	1	0	0	0	0	0	1
TNFRSF17	0	0	0	0	0	0	0	1	0	1
TP53	0	0	1	0	0	0	0	0	0	1
WT1	0	0	1	0	0	0	0	0	0	1

## Sheet: downregulted_TSG
gene	AA	DD	EE	II	HH	CC	FF	JJ	KK	sum
PER1	1	1	1	1	1	0	1	1	1	8
ZNF331	1	1	1	1	1	0	1	1	1	8
PTPRD	1	1	1	1	1	0	1	0	1	7
TBX3	1	1	1	1	1	0	1	0	1	7
CDH11	1	1	1	1	1	0	0	0	1	6
KLF4	1	0	1	1	1	0	0	1	1	6
NDRG1	1	1	0	1	1	0	1	0	1	6
PTPN13	1	1	1	1	1	0	0	0	1	6
STAT5B	1	1	1	1	1	0	0	0	1	6
TNFAIP3	1	1	1	1	1	0	0	0	1	6
BCL9L	1	1	0	0	0	1	1	1	0	5
CASP9	1	1	0	1	1	0	0	0	1	5
CDKN1A	1	0	1	0	1	0	1	0	1	5
CDKN1B	1	1	0	1	1	0	0	0	1	5
CIC	1	1	0	0	1	0	1	1	0	5
FOXL2	1	1	1	1	1	0	0	0	0	5
FOXO4	1	1	0	1	1	0	0	0	1	5
NAB2	0	1	0	1	1	0	1	0	1	5
NCOR2	1	0	1	0	1	0	1	1	0	5
NFE2L2	1	1	0	1	1	0	0	0	1	5
SBDS	1	0	1	1	1	0	0	0	1	5
XPC	1	1	0	0	0	0	1	1	1	5
ZBTB16	1	0	0	1	1	0	1	1	0	5
BCOR	1	1	0	0	1	0	0	0	1	4
BTG1	0	0	1	1	1	0	0	0	1	4
CNOT3	0	1	0	0	1	0	1	0	1	4
EPAS1	1	0	0	1	1	0	0	0	1	4
FOXO1	1	1	0	1	1	0	0	0	0	4
ID3	1	0	0	1	1	0	0	0	1	4
IRS4	1	1	1	0	0	0	0	0	1	4
JAK1	0	1	0	1	1	0	0	0	1	4
KMT2D	0	1	0	0	1	0	1	1	0	4
MSH6	1	1	0	1	1	0	0	0	0	4
PPARG	1	1	1	1	0	0	0	0	0	4
PRDM2	1	0	0	1	1	0	0	0	1	4
SFRP4	1	1	1	1	0	0	0	0	0	4
SMAD3	1	0	1	1	1	0	0	0	0	4
SPEN	1	0	0	0	1	0	1	0	1	4
WT1	1	0	0	1	0	0	1	0	1	4
YWHAE	0	1	0	1	1	0	0	0	1	4
ARHGEF10L	0	0	0	0	1	0	1	0	1	3
ATP1A1	1	1	0	0	0	0	0	1	0	3
AXIN2	1	0	0	0	1	0	0	0	1	3
EBF1	1	1	1	0	0	0	0	0	0	3
EIF3E	0	0	1	1	0	0	0	0	1	3
EP300	1	0	0	0	1	0	0	0	1	3
FAS	1	0	1	0	0	0	0	0	1	3
FUS	0	0	0	1	1	0	0	0	1	3
GPC3	1	1	1	0	0	0	0	0	0	3
KDM5C	0	1	0	0	1	0	1	0	0	3
LATS2	1	0	1	0	0	0	0	0	1	3
MED12	1	0	0	1	1	0	0	0	0	3
PABPC1	0	0	0	1	1	0	0	0	1	3
PBRM1	1	0	0	1	1	0	0	0	0	3
PIK3R1	0	0	0	1	1	0	1	0	0	3
PRDM1	1	0	1	0	0	0	1	0	0	3
QKI	1	0	0	1	1	0	0	0	0	3
RPL5	0	0	1	1	0	0	0	0	1	3
SMARCB1	0	0	0	1	1	0	0	0	1	3
SOCS1	1	0	0	0	1	0	0	0	1	3
TENT5C	0	0	0	0	1	0	1	0	1	3
TRIM24	1	1	1	0	0	0	0	0	0	3
ZMYM3	1	1	0	0	1	0	0	0	0	3
AXIN1	0	0	0	0	1	0	0	0	1	2
B2M	0	0	0	1	0	0	0	0	1	2
BCORL1	0	1	0	0	0	0	1	0	0	2
CHD2	1	0	0	1	0	0	0	0	0	2
CREB3L1	0	0	1	0	0	0	0	1	0	2
DDX3X	0	0	0	1	1	0	0	0	0	2
ERCC3	0	0	0	0	1	0	0	0	1	2
FAT4	1	0	1	0	0	0	0	0	0	2
FOXO3	0	0	0	1	0	0	0	0	1	2
KLF6	1	0	0	0	1	0	0	0	0	2
MYH9	0	0	0	1	1	0	0	0	0	2
NOTCH1	0	0	0	0	0	0	1	1	0	2
NPM1	0	0	0	1	0	0	0	0	1	2
RANBP2	0	0	1	1	0	0	0	0	0	2
RUNX1	0	0	1	0	0	0	1	0	0	2
RUNX1T1	1	0	1	0	0	0	0	0	0	2
SDHB	0	0	0	1	0	0	0	0	1	2
SDHD	0	0	0	1	0	0	0	0	1	2
SIRPA	0	0	0	0	1	0	0	0	1	2
SMARCD1	0	0	0	0	1	0	1	0	0	2
SPOP	0	0	0	1	1	0	0	0	0	2
TCF3	0	0	0	1	1	0	0	0	0	2
TNFRSF14	0	0	0	1	0	0	0	0	1	2
WNK2	0	0	0	0	0	0	1	1	0	2
WT1-AS	1	0	0	0	0	0	0	0	1	2
ABI1	0	0	0	0	0	0	0	0	1	1
AMER1	0	0	0	0	1	0	0	0	0	1
ARID1A	0	0	0	0	1	0	0	0	0	1
ARNT	1	0	0	0	0	0	0	0	0	1
ATM	1	0	0	0	0	0	0	0	0	1
CBFB	0	0	0	0	0	0	0	0	1	1
CCNB1IP1	0	0	0	1	0	0	0	0	0	1
CDKN2C	1	0	0	0	0	0	0	0	0	1
CLTCL1	0	0	1	0	0	0	0	0	0	1
CNBP	0	0	0	0	0	0	0	0	1	1
CREBBP	0	0	0	0	1	0	0	0	0	1
CUL3	0	1	0	0	0	0	0	0	0	1
CYLD	0	0	0	0	1	0	0	0	0	1
ELF4	1	0	0	0	0	0	0	0	0	1
ELL	0	0	0	0	0	0	1	0	0	1
EPS15	0	0	0	1	0	0	0	0	0	1
FBLN2	0	0	0	0	1	0	0	0	0	1
FBXO11	0	1	0	0	0	0	0	0	0	1
IGF2BP2	0	0	0	0	0	0	1	0	0	1
LEPROTL1	0	0	0	1	0	0	0	0	0	1
LRIG3	0	0	0	0	0	0	0	0	1	1
MAX	0	0	0	0	1	0	0	0	0	1
NCOA4	0	0	0	0	0	0	0	0	1	1
NFKB2	0	0	0	0	0	0	1	0	0	1
NOTCH2	0	0	0	0	1	0	0	0	0	1
PHF6	0	1	0	0	0	0	0	0	0	1
PML	0	0	0	0	0	0	1	0	0	1
POLE	0	0	0	0	0	0	1	0	0	1
POLG	0	0	0	0	0	0	0	1	0	1
PRKAR1A	0	1	0	0	0	0	0	0	0	1
PTEN	0	0	1	0	0	0	0	0	0	1
PTK6	0	0	0	0	0	0	1	0	0	1
PTPRB	0	0	1	0	0	0	0	0	0	1
PTPRK	0	0	0	0	0	0	0	1	0	1
ROBO2	0	0	1	0	0	0	0	0	0	1
SETD1B	0	0	0	0	0	0	1	0	0	1
SFPQ	0	0	0	1	0	0	0	0	0	1
STAG1	1	0	0	0	0	0	0	0	0	1
TGFBR2	0	0	0	0	0	0	0	0	1	1
TP53	1	0	0	0	0	0	0	0	0	1
TSC1	0	0	0	0	1	0	0	0	0	1
TSC2	0	0	0	0	0	0	1	0	0	1
VHL	0	1	0	0	0	0	0	0	0	1
ZNRF3	0	0	0	0	0	0	0	0	1	1

## Sheet: Most_spliced
AED		CC		FF		HH		II		JJ		KK
29	SNHG17	32	CIRBP	22	TPT1	41	GAS5	21	RPL32	38	SNHG17	37	GAS5
20	ADAM15	25	MYL6	18	MYL6	30	CIRBP	19	GAS5	33	GAS5	21	ENSG00000271793
16	DMKN	23	GAS5	17	PLA2G5	24	RPL17-C18orf32	19	SNHG17	25	POLL	16	UBA52
16	GAS5	18	FAHD2CP	16	FAHD2CP	23	ENSG00000288663	17	ADAM15	22	UBA52	15	RBP1
15	MYL6	18	PCBP1-AS1	16	LGALS3	18	METTL26	12	UBA52	19	SNHG5	12	ADAM15
15	RPS24	17	CCDC18-AS1	14	AK6	17	ADAM15	11	RPS24	16	ECHDC2	12	RACK1
15	WFDC2	16	UBL5	14	HAND2-AS1	16	TYRO3	9	SNHG5	15	CCDC18-AS1	11	METTL26
13	CCDC142	13	FHL2	13	ABCD4	14	LCN12	8	MYL6	15	RPS3	11	PCBP1-AS1
13	MRPL55	13	RPL5	13	ADAM15	12	C1orf167	7	CIRBP	15	TMEM198B	11	RPS19
12	ENSG00000267120	12	PIGC	13	GAS5	12	ENSG00000271793	7	LCN12	13	BCS1L	11	SNHG5
11	RPS25	12	RBP1	13	HDAC10	12	ENSG00000272896	7	NFATC4	13	PPOX	11	TMEM198B
11	TPM1	11	BCS1L	13	PCBP1-AS1	12	RPAIN	7	RPS12	12	CIRBP	10	NFATC4
11	TSSC2	11	MAN2C1	13	RPL10A	12	RPL30	6	CCDC153	12	ENSG00000258728	10	PHYHD1
10	ACTN1	11	TMEM198B	12	FHL2	11	IZUMO4	6	DMKN	12	PCBP1-AS1	8	CARD19
10	RPS23	11	TSSC2	11	CARD19	11	SNHG17	6	HNRNPA2B1	12	PLA2G5	8	ENSG00000288663
9	C1orf167	10	ABHD11	11	CASC15	10	COMMD6	6	PMS2P1	12	POMT1	8	IFI27L1
9	MTMR9LP	10	ECHDC2	11	ECHDC2	10	DMKN	6	RNF181	12	RPL30	8	MYL6
9	NEDD8-MDP1	10	ENSG00000173727	10	ACSM3	10	RACK1			12	RPL5	8	NDUFB1
9	NNMT	10	ENSG00000225032	10	FRG1HP	10	RPS24			12	STING1	8	RHBG
8	ABHD11	10	PPOX	9	ACSM1	9	FAM228B			12	TPT1-AS1	8	RPS25
8	ANKRD10	10	TMEM161B-DT	9	CCDC24	9	MYL6			11	RBP1	8	TMEM91
8	CCDC18-AS1	9	CCDC142	9	COA5	9	MYL6B			11	RPL17-C18orf32	7	CIRBP
8	PVT1	9	EEF1D	9	POMT1	9	RPL13A			10	ELOF1	7	DCXR
8	RPS6KB2	9	LINC01358	9	RPL18	9	SNHG5			10	HDAC10	7	ENSG00000272896
8	SPAG4	9	MEF2C-AS1	9	RPL22	9	TPM1			10	MTMR9LP	7	HNRNPA2B1
8	TCEA2	9	POLM	9	RPL36A	8	CCDC142			10	NOL3	7	RPL3
7	ANKZF1	9	RPL29	9	RPL5	8	EIF4A2			10	NPRL3	7	RPS12
7	EXOC7	9	SNHG28	9	RPS24	8	RPS12			10	RPS8	7	SAT2
7	LCN12	9	TAF1C	9	TMEM198B	8	RPS19			10	TAF15	7	TPM1
7	LRRC75B	8	ACAP3	9	UBA52	8	TCEAL9			10	TYRO3	6	ACD
7	RPS12	8	ARMCX2	9	VEGFB	7	ANAPC16			9	ACSM3	6	ANAPC16
7	SYNE4	8	CD22	8	ACYP2	7	FCGRT			9	ADAM15	6	CCDC74A
6	AUP1	8	CREM	8	ADAMTS9-AS2	7	LETMD1			9	ENSG00000288663	6	DMKN
6	BIN1	8	ENSG00000214719	8	AMHR2	7	MRPL55			9	EXD3	6	FCGRT
6	CD47	8	ENSG00000271793	8	ANKMY1	7	MTMR2			9	GALT	6	GALT
6	EEF1D	8	EXD3	8	FAM228B	7	NME4			9	HEXD	6	LCN12
6	ENSG00000284707	8	INO80E	8	GSTP1	7	NNMT			9	LGALS3	6	LTBP4
6	FAM228B	8	MUC20-OT1	8	HLA-A	7	RPL36A			9	MYL6	6	MFF
6	FAM98C	8	NR4A1	8	HSD17B6	7	RPL5			9	PCED1B-AS1	6	NDRG2
6	FCGRT	8	ROBO3	8	LCN12	7	RPS20			9	ROBO3	6	NOP14-AS1
6	GABPB1-AS1	8	RPL31	8	MRPL55	7	RPS23			9	RPS23	6	PLA2G5
6	IFI27L1	8	RPS19	8	PMS2P1	7	SERPINE1			9	SAT2	6	PMS2P1
6	LGALS3	8	TMEM14B	8	POLL	7	SNHG8			8	AAAS	6	PREB
6	PCBP1-AS1	8	TP53TG1	8	PPOX	7	TMEM120A			8	C1orf167	6	RPL11
6	PYM1	8	TSC2	8	RBP1	7	TPT1-AS1			8	ENSG00000288208	6	RPL21
6	RPL37	8	UBA52	7	ABHD12	7	WDR45			8	FAM98C	6	RPS24
6	SLC50A1	7	ARPC4-TTLL3	7	BUD23	7	ZBTB8OS			8	LINC02614	6	RPS5
6	SRP14	7	ATXN3	7	CYB5A	6	CCDC153			8	MRPL24	6	SMTN
6	U2AF1L4	7	CDK10	7	EEF1D	6	CIB1			8	MYO15B	6	SNHG32
		7	CSAD	7	ELOF1	6	ENSG00000267120			8	RPL13A	6	THUMPD3-AS1
		7	DDIT3	7	GABPB1-AS1	6	ENSG00000285589			8	RPS4X	6	ZFAS1
		7	ELMOD3	7	HEXD	6	FASTK			8	TMEM14B
		7	ENSG00000288550	7	LINC03007	6	HNRNPA2B1			8	TSSC2
		7	GMDS-DT	7	MEG3	6	IFI27L1			8	ULK3
		7	HMGN1	7	RPL7	6	IRF3			7	CARMN
		7	MPV17	7	RPS25	6	KIFC3			7	CCDC17
		7	NME4	7	SCNN1D	6	MRNIP			7	FAM86DP
		7	NPRL3	7	SLC4A3	6	RNF181			7	FHL2
		7	RBM17	7	SLC50A1	6	RPL18			7	HNRNPA2B1
		7	RPL23	7	TMEM91	6	RPL3			7	LCN12
		7	SNCAIP	7	TSEN15	6	RPS21			7	MEG3
		7	STAG3L5P-PVRIG2P-PILRB	6	BISPR	6	RPS25			7	N4BP2L2
		7	SUZ12P1	6	CASP4LP	6	S100A13			7	NAGK
		7	TCF3	6	ENSG00000173727	6	SRSF7			7	NDUFB2
		7	THUMPD3-AS1	6	ENSG00000257379	6	TM7SF2			7	NNMT
		7	TIMMDC1	6	ENSG00000288869	6	TMEM198B			7	NR4A1
		7	TPT1	6	HAX1	6	TMEM91			7	PACRGL
		7	TPT1-AS1	6	IFI27L1	6	TP53TG1			7	RPL12
		6	ADGRL2	6	LAS1L	6	TSTD1			7	RPL18
		6	ANKRD10	6	LINC01278					7	RPL21
		6	BANF1	6	LST1					7	SERPINE1
		6	CASC15	6	LTBP4					7	SNRPN
		6	CCDC153	6	MAIP1					7	SYTL4
		6	CCL4L2	6	MIR100HG					7	TAFAZZIN
		6	CES4A	6	MTMR9LP					7	TAGLN
		6	CSGALNACT1	6	NMRK1					6	CD22
		6	DANCR	6	PDPN					6	CHEK2
		6	DNHD1	6	RHBG					6	DGKZ
		6	ELOF1	6	ROBO3					6	DNHD1
		6	FLOT1	6	RPL3					6	ENSG00000226622
		6	HAND2-AS1	6	S100A13					6	EPB41L1
		6	HDAC6	6	SCARB1					6	FAHD2CP
		6	HPS1	6	SNHG17					6	FAM228B
		6	IFT122	6	SRP14					6	FKBP8
		6	ITGA9-AS1	6	STAR					6	FXYD6-FXYD2
		6	LINC02614	6	STING1					6	GABPB1-AS1
		6	LUC7L3	6	TMEM14B					6	GOLGB1
		6	MED15	6	TTLL3					6	GOSR2
		6	MEG3	6	VPS28					6	GSTO2
		6	MRPS21	6	ZNF133					6	MFSD8
		6	MTX1	6	ZNF7					6	NCOR2
		6	NDRG2							6	RABGGTA
		6	NLRP1							6	RARRES2
		6	OAS1							6	RBPMS
		6	OFD1							6	RER1
		6	PRCD							6	RPL41
		6	PTMS							6	RPS28
		6	RELA-DT							6	RPS3A
		6	RPL18							6	SEPTIN7P14
		6	RPS23							6	SPAG4
		6	SCFD1							6	SPTAN1
		6	SPG7							6	SRP14-DT
		6	STING1							6	TMEM8B
		6	TUBGCP6							6	TMEM91
		6	UCKL1
		6	ULK3
		6	YPEL5
		6	ZNF133
		6	ZRANB2-DT

## Sheet: ovca_splice_events
SPICING EVENTS			event	gene	ID	FDR	delta_psi	PROTEIN DOMAINS													active site	overlapp
chr10	101583517	101583681		POLL	17851	0.000963694	-0.216	chr10	101583636	101583639	Q5JQP2	0		101583636	101583639	255102102	1	3	0	.	K220; Schiff-base intermediate with DNA	3
chr1	45332762	45333324		MUTYH	6121	4.14671e-05	-0.367	chr1	45333156	45333159	Q9UIF7	0		45333156	45333159	255102102	1	3	0	.	E131; Proton donor/acceptor	3
chr12	109101901	109102016		UNG	88675	7.35022e-05	-0.24	chr12	109101925	109101928	F5GYA2	0		109101925	109101928	255102102	1	3	0	.	D145; Proton acceptor	3
chr10	89010752	89012081		FAS	8856	0.000263512	-0.369	chr10	89012054	89012057	P25445	0		89012054	89012057	0,0,102	1	3	0	.	S209; Phosphoserine; PubMed:18669648	3
chr10	89010752	89012081		FAS	8856	0.000263512	-0.369	chr10	89012069	89012072	P25445	0		89012069	89012072	0,0,102	1	3	0	.	T214; Phosphothreonine	3
chr10	89010752	89012081		FAS	8856	8.35398e-06	-0.727	chr10	89012054	89012057	P25445	0		89012054	89012057	0,0,102	1	3	0	.	S209; Phosphoserine; PubMed:18669648	3
chr10	89010752	89012081		FAS	8856	8.35398e-06	-0.727	chr10	89012069	89012072	P25445	0		89012069	89012072	0,0,102	1	3	0	.	T214; Phosphothreonine	3
chr2	190975309	190975887		STAT1	3366	0.00149998	-0.492	chr2	190975822	190975825	P42224	0		190975822190975825	0,0,102	1	3	0	.		S708; Phosphoserine; by IKKE; PubMed:22065572	3
chr2	190975309	190975887		STAT1	3366	0.00149998	-0.492	chr2	190975831	190975834	P42224	0		190975831190975834	0,0,102	1	3	0	.		E705; ADP-ribosyl glutamic acid; by PARP14; PubMed:27796300	3
chr2	190975309	190975887		STAT1	3366	0.00149998	-0.492	chr2	190975843	190975846	P42224	0		190975843190975846	0,0,102	1	3	0	.		Y701; Phosphotyrosine; by JAK1, JAK2 or TYK2; PubMed:17561467, PubMed:19088846, PubMed:21135090, PubMed:22065572, PubMed:26479788, PubMed:27796300, PubMed:28753426	3
chr2	190975309	190975887		STAT1	3366	0.00156341	-0.487	chr2	190975822	190975825	P42224	0		190975822190975825	0,0,102	1	3	0	.		S708; Phosphoserine; by IKKE; PubMed:22065572	3
chr2	190975309	190975887		STAT1	3366	0.00156341	-0.487	chr2	190975831	190975834	P42224	0		190975831190975834	0,0,102	1	3	0	.		E705; ADP-ribosyl glutamic acid; by PARP14; PubMed:27796300	3
chr2	190975309	190975887		STAT1	3366	0.00156341	-0.487	chr2	190975843	190975846	P42224	0		190975843190975846	0,0,102	1	3	0	.		Y701; Phosphotyrosine; by JAK1, JAK2 or TYK2; PubMed:17561467, PubMed:19088846, PubMed:21135090, PubMed:22065572, PubMed:26479788, PubMed:27796300, PubMed:28753426	3
chr2	190974829	190975887		STAT1	3577	0.00319869	-0.46	chr2	190974832	190974835	P42224	0		190974832190974835	0,0,102	1	3	0	.		S745; Phosphoserine; by IKKE	3
chr2	190974829	190975887		STAT1	3577	0.00319869	-0.46	chr2	190974886	190974889	P42224	0		190974886190974889	0,0,102	1	3	0	.		S727; Phosphoserine; by CAMK2 and MAPK14; PubMed:19690332, PubMed:23186163, PubMed:18691976, PubMed:20068231, PubMed:11972023, PubMed:15322115, PubMed:16257975	3
chr2	190974829	190975887		STAT1	3577	0.00319869	-0.46	chr2	190975822	190975825	P42224	0		190975822190975825	0,0,102	1	3	0	.		S708; Phosphoserine; by IKKE; PubMed:22065572	3
chr2	190974829	190975887		STAT1	3577	0.00319869	-0.46	chr2	190975831	190975834	P42224	0		190975831190975834	0,0,102	1	3	0	.		E705; ADP-ribosyl glutamic acid; by PARP14; PubMed:27796300	3
chr2	190974829	190975887		STAT1	3577	0.00319869	-0.46	chr2	190975843	190975846	P42224	0		190975843190975846	0,0,102	1	3	0	.		Y701; Phosphotyrosine; by JAK1, JAK2 or TYK2; PubMed:17561467, PubMed:19088846, PubMed:21135090, PubMed:22065572, PubMed:26479788, PubMed:27796300, PubMed:28753426	3
chr2	190975309	190975887		STAT1	3366	0.00149998	-0.492	chr2	190975822	190975825	P42224	0		190975822190975825	0,0,102	1	3	0	.		S708; Phosphoserine; by IKKE; PubMed:22065572	3
chr2	190975309	190975887		STAT1	3366	0.00149998	-0.492	chr2	190975831	190975834	P42224	0		190975831190975834	0,0,102	1	3	0	.		E705; ADP-ribosyl glutamic acid; by PARP14; PubMed:27796300	3
chr2	190975309	190975887		STAT1	3366	0.00149998	-0.492	chr2	190975843	190975846	P42224	0		190975843190975846	0,0,102	1	3	0	.		Y701; Phosphotyrosine; by JAK1, JAK2 or TYK2; PubMed:17561467, PubMed:19088846, PubMed:21135090, PubMed:22065572, PubMed:26479788, PubMed:27796300, PubMed:28753426	3
chr10	89010752	89012081		FAS	8856	0.000263512	-0.369	chr10	89012054	89012057	P25445	0		89012054	89012057	0,0,102	1	3	0		.	S209; Phosphoserine; PubMed:18669648
chr10	89010752	89012081		FAS	8856	0.000263512	-0.369	chr10	89012069	89012072	P25445	0		89012069	89012072	0,0,102	1	3	0		.	T214; Phosphothreonine
chr2	190974829	190975887		STAT1	3577	0.00319869	-0.46	chr2	190974832	190974835	P42224	0		190974832190974835	0,0,102	1	3	0	.		S745; Phosphoserine; by IKKE	3
chr2	190974829	190975887		STAT1	3577	0.00319869	-0.46	chr2	190974886	190974889	P42224	0		190974886190974889	0,0,102	1	3	0	.		S727; Phosphoserine; by CAMK2 and MAPK14; PubMed:19690332, PubMed:23186163, PubMed:18691976, PubMed:20068231, PubMed:11972023, PubMed:15322115, PubMed:16257975	3
chr2	190974829	190975887		STAT1	3577	0.00319869	-0.46	chr2	190975822	190975825	P42224	0		190975822190975825	0,0,102	1	3	0	.		S708; Phosphoserine; by IKKE; PubMed:22065572	3
chr2	190974829	190975887		STAT1	3577	0.00319869	-0.46	chr2	190975831	190975834	P42224	0		190975831190975834	0,0,102	1	3	0	.		E705; ADP-ribosyl glutamic acid; by PARP14; PubMed:27796300	3
chr2	190974829	190975887		STAT1	3577	0.00319869	-0.46	chr2	190975843	190975846	P42224	0		190975843190975846	0,0,102	1	3	0	.		Y701; Phosphotyrosine; by JAK1, JAK2 or TYK2; PubMed:17561467, PubMed:19088846, PubMed:21135090, PubMed:22065572, PubMed:26479788, PubMed:27796300, PubMed:28753426	3
chr2	190974829	190975887		STAT1	3577	0.000519133	-0.45	chr2	190974832	190974835	P42224	0		190974832190974835	0,0,102	1	3	0	.		S745; Phosphoserine; by IKKE	3
chr2	190974829	190975887		STAT1	3577	0.000519133	-0.45	chr2	190974886	190974889	P42224	0		190974886190974889	0,0,102	1	3	0	.		S727; Phosphoserine; by CAMK2 and MAPK14; PubMed:19690332, PubMed:23186163, PubMed:18691976, PubMed:20068231, PubMed:11972023, PubMed:15322115, PubMed:16257975	3
chr2	190974829	190975887		STAT1	3577	0.000519133	-0.45	chr2	190975822	190975825	P42224	0		190975822190975825	0,0,102	1	3	0	.		S708; Phosphoserine; by IKKE; PubMed:22065572	3
chr2	190974829	190975887		STAT1	3577	0.000519133	-0.45	chr2	190975831	190975834	P42224	0		190975831190975834	0,0,102	1	3	0	.		E705; ADP-ribosyl glutamic acid; by PARP14; PubMed:27796300	3
chr2	190974829	190975887		STAT1	3577	0.000519133	-0.45	chr2	190975843	190975846	P42224	0		190975843190975846	0,0,102	1	3	0	.		Y701; Phosphotyrosine; by JAK1, JAK2 or TYK2; PubMed:17561467, PubMed:19088846, PubMed:21135090, PubMed:22065572, PubMed:26479788, PubMed:27796300, PubMed:28753426	3
chr5	132489391	132489483		IRF1	20712	0.0174998	-0.214	chr5	132486978	132489466	P10914	0		132486978132489466	0,153,51	1	2488	0	.		R5-P113; IRF tryptophan pentad repeat	75
chr5	132489391	132489483		IRF1	20712	0.0174998	-0.214	chr5	132486978	132489466	P10914	0		132486978132489466	0,153,51	1	2488	0	.		R5-P113; IRF tryptophan pentad repeat	75
chr5	132489391	132489483		IRF1	20712	0.016995	-0.213	chr5	132486978	132489466	P10914	0		132486978132489466	0,153,51	1	2488	0	.		R5-P113; IRF tryptophan pentad repeat	75
chr1	155061575	155061960		ADAM15	26804	1.20305e-08	0.572	21	chr1	155060341	155062499	Q13444	0	155060341	155062499	255,102,0	1	2158	0	.	R736-L863; Disordered	385
chr1	155061591	155061960		ADAM15	26805	6.14015e-09	0.573	21	chr1	155060341	155062499	Q13444	0	155060341	155062499	255,102,0	1	2158	0	.	R736-L863; Disordered	369
chr1	155061575	155061960		ADAM15	26804	0	0.646	21	chr1	155060341	155062499	Q13444	0	155060341	155062499	255,102,0	1	2158	0	.	R736-L863; Disordered	385
chr1	155061591	155061960		ADAM15	26805	0	0.655	21	chr1	155060341	155062499	Q13444	0	155060341	155062499	255,102,0	1	2158	0	.	R736-L863; Disordered	369
chr1	155060767	155061193		ADAM15	19757	0.000279846	0.679	21	chr1	155060341	155062499	Q13444	0	155060341	155062499	255,102,0	1	2158	0	.	R736-L863; Disordered	426
chr1	155061452	155061646		ADAM15	19758	3.1358e-05	0.462	21	chr1	155060341	155062499	Q13444	0	155060341	155062499	255,102,0	1	2158	0	.	R736-L863; Disordered	194
chr1	155061452	155061646		ADAM15	19762	0.0167022	0.385	21	chr1	155060341	155062499	Q13444	0	155060341	155062499	255,102,0	1	2158	0	.	R736-L863; Disordered	194
chr1	155061903	155062117		ADAM15	2888	0.000519871	0.533	21	chr1	155060341	155062499	Q13444	0	155060341	155062499	255,102,0	1	2158	0	.	R736-L863; Disordered	214
chr1	155060767	155061193		ADAM15	19757	7.36e-09	0.74	21	chr1	155060341	155062499	Q13444	0	155060341	155062499	255,102,0	1	2158	0	.	R736-L863; Disordered	426
chr1	155061452	155061646		ADAM15	19758	1.22748e-06	0.508	21	chr1	155060341	155062499	Q13444	0	155060341	155062499	255,102,0	1	2158	0	.	R736-L863; Disordered	194
chr1	155061452	155061646		ADAM15	19762	0.00254801	0.413	21	chr1	155060341	155062499	Q13444	0	155060341	155062499	255,102,0	1	2158	0	.	R736-L863; Disordered	194
chr1	155061903	155062117		ADAM15	2888	2.7815e-05	0.563	21	chr1	155060341	155062499	Q13444	0	155060341	155062499	255,102,0	1	2158	0	.	R736-L863; Disordered	214
chr1	155060225	155060343		ADAM15	14624	0	0.751	21	chr1	155060341	155062499	Q13444	0	155060341	155062499	255,102,0	1	2158	0	.	R736-L863; Disordered	2
chr1	155060225	155060343		ADAM15	14625	0.000343898	0.631	21	chr1	155060341	155062499	Q13444	0	155060341	155062499	255,102,0	1	2158	0	.	R736-L863; Disordered	2
chr1	155060238	155060343		ADAM15	14627	0	0.749	21	chr1	155060341	155062499	Q13444	0	155060341	155062499	255,102,0	1	2158	0	.	R736-L863; Disordered	2
chr1	155060238	155060343		ADAM15	14628	0.000323687	0.603	21	chr1	155060341	155062499	Q13444	0	155060341	155062499	255,102,0	1	2158	0	.	R736-L863; Disordered	2
chr1	155060762	155060832		ADAM15	25928	2.78243e-08	-0.448	21	chr1	155060341	155062499	Q13444	0	155060341	155062499	255,102,0	1	2158	0	.	R736-L863; Disordered	70
chr1	155060762	155060898		ADAM15	104746	1.00843e-08	-0.54	21	chr1	155060341	155062499	Q13444	0	155060341	155062499	255,102,0	1	2158	0	.	R736-L863; Disordered	136
chr1	155060762	155060898		ADAM15	14632	1.95378e-05	0.224	21	chr1	155060341	155062499	Q13444	0	155060341	155062499	255,102,0	1	2158	0	.	R736-L863; Disordered	136
chr1	155060767	155060832		ADAM15	104749	1.61672e-07	-0.599	21	chr1	155060341	155062499	Q13444	0	155060341	155062499	255,102,0	1	2158	0	.	R736-L863; Disordered	65
chr1	155060767	155061193		ADAM15	14519	0.0347727	0.247	21	chr1	155060341	155062499	Q13444	0	155060341	155062499	255,102,0	1	2158	0	.	R736-L863; Disordered	426
chr1	155060767	155061193		ADAM15	19757	0.000279846	0.679	21	chr1	155060341	155062499	Q13444	0	155060341	155062499	255,102,0	1	2158	0	.	R736-L863; Disordered	426
chr1	155061414	155061489		ADAM15	25932	0.0419231	0.201	21	chr1	155060341	155062499	Q13444	0	155060341	155062499	255,102,0	1	2158	0	.	R736-L863; Disordered	75
chr1	155061417	155061489		ADAM15	25935	1.7149e-08	-0.7	21	chr1	155060341	155062499	Q13444	0	155060341	155062499	255,102,0	1	2158	0	.	R736-L863; Disordered	72
chr1	155061452	155061646		ADAM15	19758	3.1358e-05	0.462	21	chr1	155060341	155062499	Q13444	0	155060341	155062499	255,102,0	1	2158	0	.	R736-L863; Disordered	194
chr1	155061452	155061646		ADAM15	19762	0.0167022	0.385	21	chr1	155060341	155062499	Q13444	0	155060341	155062499	255,102,0	1	2158	0	.	R736-L863; Disordered	194
chr1	155061575	155061960		ADAM15	26804	1.20305e-08	0.572	21	chr1	155060341	155062499	Q13444	0	155060341	155062499	255,102,0	1	2158	0	.	R736-L863; Disordered	385
chr1	155061591	155061960		ADAM15	26805	6.14015e-09	0.573	21	chr1	155060341	155062499	Q13444	0	155060341	155062499	255,102,0	1	2158	0	.	R736-L863; Disordered	369
chr1	155061903	155061975		ADAM15	25941	2.30056e-13	-0.729	21	chr1	155060341	155062499	Q13444	0	155060341	155062499	255,102,0	1	2158	0	.	R736-L863; Disordered	72
chr1	155061903	155061975		ADAM15	25942	2.22095e-08	-0.267	21	chr1	155060341	155062499	Q13444	0	155060341	155062499	255,102,0	1	2158	0	.	R736-L863; Disordered	72
chr1	155061903	155062117		ADAM15	25945	1.61512e-05	-0.669	21	chr1	155060341	155062499	Q13444	0	155060341	155062499	255,102,0	1	2158	0	.	R736-L863; Disordered	214
chr1	155061903	155062117		ADAM15	2888	0.000519871	0.533	21	chr1	155060341	155062499	Q13444	0	155060341	155062499	255,102,0	1	2158	0	.	R736-L863; Disordered	214
chr1	155060225	155060343		ADAM15	14624	0	0.751	21	chr1	155060341	155062499	Q13444	0	155060341	155062499	255,102,0	1	2158	0	.	R736-L863; Disordered	2
chr1	155060225	155060343		ADAM15	14625	0.000343898	0.631	21	chr1	155060341	155062499	Q13444	0	155060341	155062499	255,102,0	1	2158	0	.	R736-L863; Disordered	2
chr1	155060238	155060343		ADAM15	14627	0	0.749	21	chr1	155060341	155062499	Q13444	0	155060341	155062499	255,102,0	1	2158	0	.	R736-L863; Disordered	2
chr1	155060238	155060343		ADAM15	14628	0.000323687	0.603	21	chr1	155060341	155062499	Q13444	0	155060341	155062499	255,102,0	1	2158	0	.	R736-L863; Disordered	2
chr1	155060762	155060898		ADAM15	14632	1.95378e-05	0.224	21	chr1	155060341	155062499	Q13444	0	155060341	155062499	255,102,0	1	2158	0	.	R736-L863; Disordered	136
chr1	155060225	155060343		ADAM15	14624	4.69136e-11	0.48	21	chr1	155060341	155062499	Q13444	0	155060341	155062499	255,102,0	1	2158	0	.	R736-L863; Disordered	2
chr1	155060238	155060343		ADAM15	14627	6.34669e-11	0.47	21	chr1	155060341	155062499	Q13444	0	155060341	155062499	255,102,0	1	2158	0	.	R736-L863; Disordered	2
chr1	155060762	155060898		ADAM15	14632	2.16931e-05	0.249	21	chr1	155060341	155062499	Q13444	0	155060341	155062499	255,102,0	1	2158	0	.	R736-L863; Disordered	136
chr1	155061452	155061646		ADAM15	14642	0.000288517	0.61	21	chr1	155060341	155062499	Q13444	0	155060341	155062499	255,102,0	1	2158	0	.	R736-L863; Disordered	194
chr1	155061452	155061646		ADAM15	14643	7.67317e-06	0.549	21	chr1	155060341	155062499	Q13444	0	155060341	155062499	255,102,0	1	2158	0	.	R736-L863; Disordered	194
chr1	155061903	155061975		ADAM15	14624	0	0.751	21	chr1	155060341	155062499	Q13444	0	155060341	155062499	255,102,0	1	2158	0	.	R736-L863; Disordered	72
chr1	155061903	155061975		ADAM15	14627	0	0.749	21	chr1	155060341	155062499	Q13444	0	155060341	155062499	255,102,0	1	2158	0	.	R736-L863; Disordered	72
chr1	155061903	155061975		ADAM15	14632	1.95378e-05	0.224	21	chr1	155060341	155062499	Q13444	0	155060341	155062499	255,102,0	1	2158	0	.	R736-L863; Disordered	72
chr1	155061903	155062117		ADAM15	14625	0.000343898	0.631	21	chr1	155060341	155062499	Q13444	0	155060341	155062499	255,102,0	1	2158	0	.	R736-L863; Disordered	214
chr1	155061903	155062117		ADAM15	14628	0.000323687	0.603	21	chr1	155060341	155062499	Q13444	0	155060341	155062499	255,102,0	1	2158	0	.	R736-L863; Disordered	214
chr1	155061903	155061960		ADAM15	14642	0.000288517	0.61	21	chr1	155060341	155062499	Q13444	0	155060341	155062499	255,102,0	1	2158	0	.	R736-L863; Disordered	57
chr1	155061903	155061975		ADAM15	14624	4.69136e-11	0.48	21	chr1	155060341	155062499	Q13444	0	155060341	155062499	255,102,0	1	2158	0	.	R736-L863; Disordered	72
chr1	155061903	155061975		ADAM15	14627	6.34669e-11	0.47	21	chr1	155060341	155062499	Q13444	0	155060341	155062499	255,102,0	1	2158	0	.	R736-L863; Disordered	72
chr1	155061903	155061975		ADAM15	14632	2.16931e-05	0.249	21	chr1	155060341	155062499	Q13444	0	155060341	155062499	255,102,0	1	2158	0	.	R736-L863; Disordered	72
chr1	155061903	155061975		ADAM15	14643	7.67317e-06	0.549	21	chr1	155060341	155062499	Q13444	0	155060341	155062499	255,102,0	1	2158	0	.	R736-L863; Disordered	72
chr1	155060767	155061193		ADAM15	14519	0.0347727	0.247	21	chr1	155060341	155062499	Q13444	0	155060341	155062499	255,102,0	1	2158	0	.	R736-L863; Disordered	426
chr1	155060767	155061193		ADAM15	14519	0.0153812	0.299	21	chr1	155060341	155062499	Q13444	0	155060341	155062499	255,102,0	1	2158	0	.	R736-L863; Disordered	426
chr1	155060762	155060832		ADAM15	25928	2.78243e-08	-0.448	21	chr1	155060341	155062499	Q13444	0	155060341	155062499	255,102,0	1	2158	0	.	R736-L863; Disordered	70
chr1	155060762	155060898		ADAM15	104746	1.00843e-08	-0.54	21	chr1	155060341	155062499	Q13444	0	155060341	155062499	255,102,0	1	2158	0	.	R736-L863; Disordered	136
chr1	155060767	155060832		ADAM15	104749	1.61672e-07	-0.599	21	chr1	155060341	155062499	Q13444	0	155060341	155062499	255,102,0	1	2158	0	.	R736-L863; Disordered	65
chr1	155061414	155061489		ADAM15	25932	0.0419231	0.201	21	chr1	155060341	155062499	Q13444	0	155060341	155062499	255,102,0	1	2158	0	.	R736-L863; Disordered	75
chr1	155061417	155061489		ADAM15	25935	1.7149e-08	-0.7	21	chr1	155060341	155062499	Q13444	0	155060341	155062499	255,102,0	1	2158	0	.	R736-L863; Disordered	72
chr1	155061903	155061975		ADAM15	25941	2.30056e-13	-0.729	21	chr1	155060341	155062499	Q13444	0	155060341	155062499	255,102,0	1	2158	0	.	R736-L863; Disordered	72
chr1	155061903	155061975		ADAM15	25942	2.22095e-08	-0.267	21	chr1	155060341	155062499	Q13444	0	155060341	155062499	255,102,0	1	2158	0	.	R736-L863; Disordered	72
chr1	155061903	155062117		ADAM15	25945	1.61512e-05	-0.669	21	chr1	155060341	155062499	Q13444	0	155060341	155062499	255,102,0	1	2158	0	.	R736-L863; Disordered	214
chr1	155060762	155060832		ADAM15	25928	2.11612e-08	-0.447	21	chr1	155060341	155062499	Q13444	0	155060341	155062499	255,102,0	1	2158	0	.	R736-L863; Disordered	70
chr1	155060762	155060898		ADAM15	104746	1.65575e-08	-0.558	21	chr1	155060341	155062499	Q13444	0	155060341	155062499	255,102,0	1	2158	0	.	R736-L863; Disordered	136
chr1	155060767	155060832		ADAM15	104749	1.49903e-07	-0.599	21	chr1	155060341	155062499	Q13444	0	155060341	155062499	255,102,0	1	2158	0	.	R736-L863; Disordered	65
chr1	155061417	155061489		ADAM15	25935	9.46681e-09	-0.703	21	chr1	155060341	155062499	Q13444	0	155060341	155062499	255,102,0	1	2158	0	.	R736-L863; Disordered	72
chr1	155061452	155061646		ADAM15	104758	0.000273363	0.681	21	chr1	155060341	155062499	Q13444	0	155060341	155062499	255,102,0	1	2158	0	.	R736-L863; Disordered	194
chr1	155061575	155061960		ADAM15	104762	1.14947e-06	0.496	21	chr1	155060341	155062499	Q13444	0	155060341	155062499	255,102,0	1	2158	0	.	R736-L863; Disordered	385
chr1	155061591	155061960		ADAM15	104765	1.65266e-08	0.513	21	chr1	155060341	155062499	Q13444	0	155060341	155062499	255,102,0	1	2158	0	.	R736-L863; Disordered	369
chr1	155061591	155061975		ADAM15	104766	0.00964711	0.369	21	chr1	155060341	155062499	Q13444	0	155060341	155062499	255,102,0	1	2158	0	.	R736-L863; Disordered	384
chr1	155061903	155061975		ADAM15	25941	1.61477e-13	-0.729	21	chr1	155060341	155062499	Q13444	0	155060341	155062499	255,102,0	1	2158	0	.	R736-L863; Disordered	72
chr1	155061903	155061975		ADAM15	25942	1.73907e-08	-0.269	21	chr1	155060341	155062499	Q13444	0	155060341	155062499	255,102,0	1	2158	0	.	R736-L863; Disordered	72
